# Supplementary material for: Identification of cancer-associated fibroblasts subtypes in prostate cancer
Source: Front Immunol. 2023 Mar 24;14:1133160. doi: 10.3389/fimmu.2023.1133160 (PMC10080037; doi:10.3389/fimmu.2023.1133160)
Supplement: Supplementary file 3 [file Table_2.xlsx]

## Sheet: Fibroblasts_DEGs
Supplemental table 2. Differentially expressed genes in fibroblasts.
Gene	Log2 FC	Adjusted P
MXRA8	1.50595	0
NBL1	0.871385	0
CAMK2N1	0.533051	0
TCEA3	-0.601986	0
ID3	0.871604	0
CLIC4	0.832062	0
SYTL1	-0.739548	0
SERINC2	-0.754987	0
TINAGL1	1.41187	0
MARCKSL1	-1.39577	0
GJA4	1.64239	0
KIAA0319L	-0.615893	0
EVA1B	0.507485	0
PTPRF	-1.02563	0
TSPAN1	-2.39389	0
DHCR24	-1.28942	0
TACSTD2	-1.5506	0
NEXN	1.43138	0
DNAJB4	0.804579	0
CYR61	1.08708	0
LMO4	0.92001	0
GBP2	0.620033	0
FNBP1L	-0.498563	0
CNN3	1.109	0
OLFML3	0.972255	0
HIST2H2BE	-0.741783	0
C1orf54	0.730682	0
CTSK	1.33345	0
S100A6	1.22203	0
S100A4	1.18657	0
S100A13	0.900335	0
CREB3L4	-1.08399	0
TPM3	-0.804524	0
EFNA1	-0.699262	0
RAB25	-0.916145	0
LMNA	0.884739	0
TAGLN2	0.619478	0
TSTD1	-1.64568	0
DDR2	1.03213	0
RGS5	4.58746	0
MGST3	0.929579	0
MPC2	-1.6623	0
PRRX1	1.70386	0
RGS16	1.17556	0
CSRP1	1.6525	0
LMOD1	1.6439	0
ELF3	-1.77417	0
PPP1R12B	1.0496	0
PRELP	1.62549	0
ELK4	-0.776757	0
SLC45A3	-1.86213	0
PARP1	-0.606452	0
HIST3H2A	-0.835168	0
RHOU	-0.720633	0
RAB4A	-0.642399	0
MBOAT2	-0.930761	0
ODC1	-1.0745	0
FAM84A	-0.734775	0
LAPTM4A	0.806587	0
PTRHD1	-0.615024	0
KRTCAP3	-0.683881	0
LBH	0.960239	0
LTBP1	1.30194	0
EPAS1	0.774883	0
EPCAM	-1.52015	0
ANTXR1	0.931619	0
VAMP8	-1.30915	0
VAMP5	0.581133	0
FHL2	0.748167	0
C2orf40	1.79224	0
MIR4435-2HG	0.876714	0
DBI	-0.998389	0
GYPC	0.612736	0
MZT2A	-0.805721	0
ZEB2	0.738683	0
KIF5C	-0.750991	0
RND3	1.01847	0
CYBRD1	1.0447	0
FRZB	2.35769	0
COL3A1	3.30827	0
COL5A2	1.05222	0
IDH1	-0.812887	0
FN1	1.84944	0
IGFBP5	3.80574	0
TNS1	1.54902	0
ACSL3	-0.743675	0
EFHD1	1.25428	0
COL6A3	1.92929	0
MLPH	-1.2844	0
CRTAP	0.813794	0
SMARCC1	-0.528901	0
LAMB2	0.843577	0
GPX1	-1.20049	0
FLNB	-1.15313	0
MTRNR2L12	1.52093	0
FILIP1L	1.80879	0
ALCAM	-0.858642	0
CCDC80	2.51311	0
FSTL1	1.15332	0
MYLK	2.42941	0
PODXL2	-0.490371	0
MGLL	0.72625	0
ACPP	-3.57421	0
SERP1	-1.0624	0
ARHGEF26	-0.792958	0
GPR160	-0.827113	0
TNFSF10	-0.978775	0
APOD	4.77452	0
SOD3	2.95998	0
RBM47	-1.11264	0
OCIAD2	-1.13936	0
HOPX	1.13101	0
IGFBP7	3.5302	0
SLC4A4	-1.33732	0
MTHFD2L	-0.442256	0
G3BP2	-0.700307	0
2022-09-11	1.09414	0
CCNG2	-0.950607	0
SPARCL1	2.16453	0
PDLIM5	-2.28118	0
BMPR1B	-0.922424	0
PPP3CA	-1.5717	0
SNHG8	-0.907226	0
SYNPO2	1.80512	0
PDE5A	1.16096	0
ANXA5	0.738224	0
PALLD	1.49957	0
PDLIM3	1.18603	0
BASP1	-0.977824	0
ITGA1	0.697131	0
PART1	-1.37031	0
MCCC2	-1.2312	0
MAP1B	1.67759	0
SERINC5	-0.783909	0
VCAN	1.31208	0
MEF2C	1.08721	0
NR2F1	1.67316	0
HSD17B4	-0.665566	0
PPIC	0.921827	0
HINT1	-0.762149	0
TGFBI	0.83518	0
PDGFRB	2.14863	0
GPX3	1.41427	0
ANXA6	0.877234	0
SPARC	2.46766	0
EBF1	1.09331	0
SLIT3	1.20151	0
ERGIC1	-0.922251	0
PDLIM7	1.4611	0
CANX	-0.759042	0
GNB2L1	-1.32925	0
DSP	-1.22418	0
ID4	1.42459	0
GMNN	-0.657369	0
HIST1H2AC	-0.925703	0
IER3	1.43907	0
HSPA1A	0.597777	0
SLC44A4	-1.19001	0
SPDEF	-1.57328	0
RCAN2	1.33486	0
MYO6	-1.03796	0
CD24	-1.23425	0
LAMA4	0.890771	0
PLN	1.98683	0
EPB41L2	0.780315	0
CTGF	1.75082	0
PERP	-0.985288	0
ARFGEF3	-0.935287	0
HEBP2	-1.18605	0
ABRACL	-0.75499	0
AKAP12	1.25319	0
SYNE1	1.05753	0
EZR	-1.08173	0
SFT2D1	-0.59541	0
MLLT4	-0.869402	0
ACTB	0.710349	0
EIF2AK1	-0.588625	0
ICA1	-0.837199	0
TSPAN13	-1.42155	0
AGR2	-1.98383	0
GPNMB	0.337178	0
2022-09-07	1.26257	0
SFRP4	2.59805	0
TRGC1	-2.40296	0
INHBA	1.51614	0
AEBP1	2.35358	0
CLDN3	-1.78996	0
CLDN4	-1.57069	0
HSPB1	0.912585	0
STEAP1	-1.0243	0
STEAP2	-1.94209	0
GNG11	0.323977	0
COL1A2	3.86997	0
AZGP1	-2.42083	0
ZKSCAN1	-0.804392	0
PCOLCE	2.06131	0
TRIP6	0.592691	0
CAV2	0.949226	0
CAV1	1.81906	0
CALD1	3.49564	0
C7orf73	-0.739335	0
PTN	2.12933	0
AC090498.1	-1.19438	0
HIPK2	-0.683667	0
MRPS33	-0.649758	0
RARRES2	2.80119	0
CD99	0.934952	0
SMS	-1.69426	0
SAT1	-1.46404	0
MAOA	-0.94856	0
TIMP1	3.78016	0
EBP	-0.579838	0
SH3BGRL	1.0969	0
BEX2	-0.560936	0
PLS3	0.913101	0
FHL1	1.62987	0
BGN	3.65736	0
FLNA	2.08421	0
FBXO25	-0.657832	0
SORBS3	0.749358	0
PDLIM2	1.11912	0
NKX3-1	-2.10042	0
DPYSL2	0.616345	0
RBPMS	1.15082	0
PLPP5	-0.726672	0
FGFR1	0.840144	0
CEBPD	1.47979	0
LYPLA1	-1.02105	0
SULF1	1.35945	0
TPD52	-1.53103	0
ZBTB10	-0.655394	0
FABP5	-1.457	0
GEM	2.57756	0
SDC2	0.959436	0
CPQ	0.736973	0
PABPC1	-0.956083	0
AZIN1	-0.565647	0
MAL2	-0.884569	0
COL14A1	1.85792	0
FAM49B	-0.661874	0
NDRG1	-0.945962	0
TPM2	4.15841	0
TLN1	0.86588	0
GOLM1	-1.72834	0
C9orf3	0.875593	0
NANS	-0.888197	0
GSN	2.43436	0
STOM	0.708124	0
ZDHHC12	-0.498946	0
TMEM141	-1.09675	0
NPDC1	-0.957488	0
LRRC26	-1.4271	0
IFITM2	1.14158	0
IFITM3	1.92343	0
TSPAN4	0.728895	0
PRKCDBP	1.36777	0
ILK	0.847904	0
MTRNR2L8	1.56066	0
DKK3	1.50862	0
CD59	0.534163	0
C11orf96	3.73749	0
FOLH1	-1.90493	0
SERPING1	2.26347	0
C11orf31	-0.838269	0
CTNND1	-0.542245	0
TM7SF2	-1.18982	0
EFEMP2	1.14625	0
TMEM134	-0.899402	0
GSTP1	0.67044	0
NUDT8	-1.24802	0
SERPINH1	1.11107	0
SMCO4	-0.850726	0
CRYAB	2.10723	0
NNMT	1.50913	0
TAGLN	5.28724	0
FXYD6	1.20949	0
MCAM	1.74646	0
THY1	1.99928	0
KLF6	-1.06459	0
VIM	1.92359	0
ITGB1	1.13727	0
MSMB	-3.14539	0
ARID5B	1.05691	0
PCBD1	-0.736826	0
VCL	0.888764	0
PLAC9	2.59324	0
ADIRF	2.68047	0
ACTA2	4.60818	0
PDLIM1	0.7408	0
TM9SF3	-0.831801	0
SCD	-1.28048	0
PDCD4	-0.742241	0
RGS10	-0.836787	0
HTRA1	0.889465	0
BNIP3	-0.751485	0
CCND2	0.562989	0
C12orf57	0.720038	0
C1S	2.39458	0
C1R	2.29611	0
A2M	1.53193	0
YBX3	0.889246	0
MGP	4.05396	0
EPS8	1.25527	0
MGST1	-0.895727	0
LDHB	0.525338	0
SSPN	1.28845	0
TUBA1A	1.12681	0
TMBIM6	-0.705008	0
KRT8	-1.69448	0
KRT18	-1.99768	0
IGFBP6	3.11902	0
CD63	0.971495	0
ERBB3	-0.820157	0
MYL6	1.02699	0
LRP1	1.27089	0
MSRB3	1.19068	0
CPM	1.10267	0
RAB3IP	-0.631166	0
PHLDA1	1.02736	0
CSRP2	1.58952	0
LUM	3.5533	0
DCN	4.0389	0
DYNLL1	0.631169	0
MLEC	-0.687922	0
LHFP	1.34902	0
DNAJC15	0.599621	0
TSC22D1	0.679686	0
LCP1	-1.40921	0
ESD	0.84624	0
ITM2B	0.583645	0
ABCC4	-1.5699	0
COL4A1	1.45288	0
COL4A2	1.78226	0
GAS6	1.20686	0
NDRG2	0.996021	0
FOXA1	-1.44595	0
ARF6	-0.690629	0
FERMT2	0.726306	0
LGALS3	0.709568	0
DHRS7	-1.45371	0
ARG2	-1.03374	0
RDH11	-2.31304	0
ZFP36L1	0.535722	0
ACTN1	1.0972	0
ALDH6A1	-0.547748	0
PGF	1.31481	0
IFI27L2	0.86103	0
MEG3	1.75781	0
C14orf2	-0.78483	0
NUDT14	-0.605884	0
CRIP2	0.967059	0
CRIP1	1.75608	0
NDN	0.978154	0
THBS1	1.00728	0
RP11-532F12.5	-0.680091	0
SPINT1	-0.717825	0
SORD	-1.5278	0
EID1	0.785341	0
TPM1	2.31841	0
FAM96A	-0.52762	0
RAB11A	-0.647135	0
UACA	0.677767	0
ISLR	1.38902	0
CTSH	-0.729395	0
HOMER2	-0.838386	0
MFGE8	2.64475	0
ABHD2	-0.953024	0
MESP1	-1.83408	0
IDH2	-0.725496	0
NR2F2	1.46364	0
C16orf13	-0.681095	0
FAM195A	-0.617214	0
SNHG19	-1.08867	0
ZG16B	-1.34486	0
HCFC1R1	1.41392	0
SMIM22	-1.30679	0
GSPT1	-0.661366	0
MYH11	3.96794	0
SEZ6L2	-0.726154	0
TGFB1I1	1.50617	0
CRNDE	-0.970224	0
MMP2	1.36966	0
MT2A	0.815685	0
MT1E	0.443589	0
MT1M	1.33898	0
MT1A	2.13437	0
HERPUD1	-0.851644	0
RRAD	1.21342	0
TPPP3	1.50072	0
CDH1	-0.948847	0
MON1B	-0.810094	0
WFDC1	1.49076	0
CRISPLD2	1.92934	0
SERPINF1	2.24551	0
CLDN7	-1.18585	0
PMP22	1.12474	0
MFAP4	2.66336	0
MTRNR2L1	1.06545	0
RAB34	1.14346	0
TRAF4	-0.599466	0
CCL2	2.37591	0
ACACA	-0.65842	0
IGFBP4	1.85341	0
JUP	-0.47644	0
ACLY	-0.671147	0
PTRF	1.25157	0
SLC25A39	-0.733626	0
HIGD1B	2.29253	0
PRAC1	-1.64824	0
HOXB13	-1.30749	0
COL1A1	3.93057	0
CYB561	-0.800853	0
SNHG25	-0.924146	0
SLC9A3R1	-0.520701	0
HN1	-0.853146	0
CYGB	1.34259	0
MXRA7	0.780154	0
SYNGR2	-1.21095	0
TIMP2	1.64744	0
LGALS3BP	1.32976	0
CANT1	-0.815937	0
C1QTNF1	1.1297	0
BAIAP2	-0.610083	0
C17orf89	-0.753162	0
P4HB	-0.841695	0
PYCR1	-0.754914	0
STRA13	-1.15708	0
DCXR	-1.51714	0
DUS1L	-0.680521	0
FASN	-1.24561	0
CCDC57	-0.739122	0
RAB31	0.827227	0
TUBB6	0.625704	0
SLC39A6	-1.18034	0
TCF4	0.746176	0
NEDD4L	-1.37074	0
SEC11C	-1.31571	0
CNDP2	-0.797555	0
HSBP1L1	-0.493601	0
DSTN	1.61183	0
CST3	1.1999	0
MYL9	4.35456	0
PKIG	1.25635	0
CEBPB	1.18938	0
GADD45B	1.5041	0
XAB2	-0.695066	0
CERS4	-0.611925	0
KANK2	1.51324	0
CNN1	1.93132	0
HOOK2	-0.592081	0
JUNB	1.26239	0
NOTCH3	2.1203	0
TPM4	0.936385	0
LSM4	-0.650388	0
GDF15	-1.96724	0
ISYNA1	1.06804	0
HPN	-0.991635	0
FXYD3	-1.76538	0
FXYD1	2.28786	0
HSPB6	1.37636	0
SPINT2	-1.68008	0
PPP1R14A	2.57853	0
LTBP4	1.75111	0
AXL	1.04936	0
RABAC1	0.651429	0
PAFAH1B3	-0.659893	0
TRAPPC6A	-0.545088	0
INAFM1	1.10466	0
EHD2	1.24817	0
EMP3	0.831858	0
TRPM4	-1.83809	0
RRAS	1.10991	0
C19orf48	-1.48697	0
KLK3	-4.52824	0
KLK2	-3.61437	0
KLK4	-1.76964	0
TFPT	-0.515649	0
GGT5	1.22397	0
XBP1	-0.85168	0
SMTN	0.842946	0
TIMP3	2.23479	0
LGALS1	3.00864	0
CYB5R3	1.06912	0
FBLN1	3.06444	0
CXADR	-1.13327	0
ADAMTS1	1.30099	0
HMGN1	-0.910427	0
FAM3B	-1.07204	0
TMPRSS2	-2.06932	0
TFF3	-2.94016	0
COL18A1	1.93824	0
COL6A1	2.12162	0
COL6A2	2.77947	0
BEX3	0.699827	0
CAVIN1	1.42406	0
CAVIN3	1.77794	0
CYTOR	1.36768	0
ELOB	0.697831	0
NOP53	0.796535	0
RACK1	0.482742	0
REX1BD	0.709297	0
SELENOM	2.3605	0
SELENOP	0.662396	0
SELENOW	1.13375	0
SEM1	0.750189	0
TCEAL9	1.2655	0
SVIL	0.743532	1.70424e-303
GLTSCR2	-0.618786	6.68918e-303
COPS9	0.615897	4.53322e-302
TCEB2	-0.707652	5.726e-302
TRIR	0.603543	6.98069e-302
SC5D	-0.621856	2.04362e-301
BST2	0.719054	2.24438e-300
C20orf24	-0.596229	7.97744e-300
FOXP1	-0.733769	1.7148e-299
RGS1	-2.18665	3.18681e-299
GLO1	-0.674533	5.08154e-298
NAAA	-0.586859	9.07469e-298
SELK	-0.688177	9.16954e-298
LINC00493	-0.637274	4.70552e-297
HMGA1	-0.571804	6.33908e-297
SS18L2	-0.529197	8.14849e-297
HIST1H1C	-0.969951	2.73852e-295
MGST2	-0.526975	1.26928e-294
PNKP	-0.548836	1.98853e-294
CD2AP	-0.475134	2.3066e-294
SLC35E1	-0.487961	3.00798e-294
DNAJB1	0.583348	8.42697e-294
GSTM3	0.647374	3.4201e-293
MIEN1	-0.561828	5.59718e-293
DMXL1	-0.641234	3.72878e-292
LAMTOR2	-0.647743	5.51896e-290
CPE	0.571172	1.29082e-289
CDC42SE2	-0.663761	1.84855e-289
PDXDC1	-0.516536	9.41694e-289
CCDC167	-0.594396	2.42959e-288
SAR1B	-0.68913	4.73518e-288
GGCT	-0.611722	2.38841e-287
EGR1	0.836975	8.13098e-287
SLC25A37	-0.577453	1.58161e-286
SH3YL1	-0.481729	3.31511e-286
USMG5	-0.753102	1.08759e-285
PDIA4	-0.587265	7.31079e-285
VIMP	-0.59558	1.77267e-284
NR4A1	0.803915	8.77623e-284
NEAT1	-0.877704	1.25069e-283
PLEKHB2	-0.538592	2.67047e-283
LSR	-0.459941	1.74155e-282
AHCY	-0.547337	2.96579e-282
SERTAD1	0.886729	4.79225e-282
PPP1CA	-0.518297	5.37282e-281
LIMCH1	-0.538447	5.86361e-281
TRIB1	-0.811803	1.33583e-280
OFD1	-0.51822	5.53765e-280
SRSF6	-0.507494	3.40269e-279
NCOA4	-0.683961	1.13605e-278
UBALD2	-0.496503	7.60334e-277
GFPT1	-0.576356	1.103e-276
ADAM15	-0.478622	1.17979e-276
C19orf43	-0.592499	1.38038e-276
CLCN3	-0.472104	2.31369e-276
ACP1	-0.525435	8.95285e-276
TSPAN8	-1.03003	1.89846e-275
LRRFIP1	-0.614516	5.42249e-275
CYB5A	-0.649481	9.77661e-275
COPZ1	-0.511513	1.39515e-274
HSP90B1	-0.797031	5.21232e-273
SNHG7	-0.67204	6.7019e-273
PTMA	0.390088	1.5129e-272
RNASET2	-0.535767	2.74898e-272
RAD23B	-0.474332	3.72808e-272
CISD3	-0.566687	4.00037e-271
GATA2	-0.714049	7.73494e-271
SELT	-0.544334	8.36513e-270
GOLPH3	-0.570146	2.8488e-269
DDT	-0.813373	3.96031e-269
MIA3	-0.656988	7.8873e-268
REPIN1	-0.381289	2.41165e-267
ANXA2	0.296674	3.27348e-267
TMEM123	-0.610438	5.95684e-267
C8orf82	-0.42269	3.69978e-266
AGTRAP	-0.505988	4.25622e-266
C14orf166	-0.519018	5.62565e-265
SPCS3	-0.47391	1.80402e-263
PLA2G12A	-0.460963	6.0826e-263
ZBTB20	0.748164	3.83441e-262
SELENOK	0.368402	4.72781e-262
DCAF7	-0.432719	4.77315e-262
ZNF652	-0.478566	8.8721e-262
EDEM3	-0.559227	8.96334e-262
ADAM10	-0.533112	1.11331e-261
C19orf24	-0.547459	6.68531e-260
ERP29	-0.584589	9.97838e-260
LINC00657	-0.511518	3.18072e-259
C7orf55	-0.606823	7.13013e-259
URI1	-0.43831	9.42855e-259
SMIM14	-0.597618	1.19207e-258
APOA1BP	-0.576526	4.12973e-258
MRPL12	-0.601387	2.76419e-257
FOSB	0.571538	2.78079e-256
CDC42SE1	-0.490592	1.05924e-255
TXNDC17	-0.542573	1.39826e-255
SLC39A4	-0.428734	2.79161e-255
HES1	0.688416	3.38056e-255
ARFIP2	-0.428762	3.73233e-255
CNOT6L	-0.651801	3.9234e-255
SYAP1	-0.557394	1.06476e-254
MSI2	-0.414317	2.64536e-253
HNRNPF	-0.512184	5.86532e-253
TMEM33	-0.370084	6.99113e-253
CNPY2	-0.527533	1.90856e-252
MRPS16	-0.472947	2.63133e-251
ORMDL2	-0.421044	3.41905e-251
PXMP2	-0.354776	5.11219e-251
AFTPH	-0.407589	1.19366e-250
TLK1	-0.472128	2.79288e-250
C1orf43	-0.498713	1.15165e-249
CAMKK2	-0.504472	9.8455e-249
PLPP3	0.491585	1.93733e-248
SSR4	-0.721994	3.94248e-248
DUSP2	-1.30087	5.48083e-248
UHMK1	-0.408673	7.4644e-248
MYEOV2	-0.541303	1.18454e-247
CFD	2.7726	1.70806e-247
RPN2	-0.739482	4.11347e-247
MAZ	-0.508964	4.24952e-247
PIM3	-0.526072	1.07876e-246
FAM136A	-0.375915	3.17478e-246
MMAB	-0.399305	2.97957e-244
RBMS1	0.490096	5.47605e-244
SRGN	-2.13424	4.69261e-243
LDLR	-0.585689	1.07377e-242
STARD10	-0.397759	1.16047e-242
CMTM6	-0.515234	1.23358e-242
DDAH2	0.668735	2.18828e-242
IFI16	0.328576	2.55235e-242
FKBP10	0.559438	3.91959e-240
NMRAL1	-0.380648	5.37493e-239
CD151	0.742394	6.39888e-239
CXCR4	-2.07073	1.91228e-238
C19orf60	-0.467541	1.9631e-237
SVIP	-0.451368	3.23567e-237
EMP1	0.324011	3.99238e-237
OGT	-0.440083	5.17496e-237
ARPC5L	-0.444966	5.93155e-237
SCCPDH	-0.422447	2.28154e-236
BCAP31	-0.490911	5.41765e-236
PDIA6	-0.505703	8.83912e-236
CPD	-0.48394	4.69925e-235
PM20D2	-0.462073	8.24229e-235
OXLD1	-0.358769	1.8212e-234
TSTA3	-0.490721	1.92837e-234
ADIPOR1	-0.415941	4.68832e-234
APH1A	-0.417627	5.28307e-234
AR	-1.4121	5.76034e-234
UBB	0.308357	6.44075e-234
OPTN	0.50098	6.60512e-234
ZNF593	-0.475056	7.10913e-234
CD320	-0.503829	1.0476e-233
TTC19	-0.400827	1.35573e-233
SLC1A5	-0.469432	3.50951e-233
SMARCA4	-0.404482	3.76412e-233
C9orf142	-0.464284	3.0986e-232
MGEA5	-0.514861	3.20293e-232
YWHAE	-0.514573	1.21952e-231
ZNF664	-0.349926	1.14057e-230
ALDH1A3	-0.896754	1.33606e-230
EIF4G1	-0.446746	1.53367e-230
LAGE3	-0.493051	9.37684e-230
DCTPP1	-0.403639	1.14577e-229
NFATC3	-0.467118	3.1305e-229
PAICS	-0.382189	1.1824e-228
TIMM13	-0.785088	1.44745e-228
PTP4A3	1.00587	3.27255e-228
TAF10	-0.415963	1.21721e-227
HLA-DRB1	-1.91494	1.58772e-227
SOCS3	0.669322	3.2227e-227
APLP2	-0.757986	7.26907e-227
JTB	-0.494372	1.36345e-226
MRPS26	-0.494437	1.60489e-226
LONP2	-0.452375	8.52843e-226
PRELID3B	-0.36988	1.15618e-225
ACAA1	-0.441307	1.88299e-225
KIF22	-0.529173	2.4324e-225
CIB1	-0.52901	3.87078e-225
CALM1	0.354814	4.10366e-225
CDKN1A	0.823033	1.7011e-224
SEL1L	-0.504424	1.0159e-223
TMEM87A	-0.560773	1.97326e-223
IFITM1	0.47228	2.81429e-223
RPN1	-0.420785	4.68913e-223
RERE	-0.414644	6.29403e-223
HACD3	-0.429862	6.86623e-223
CYSTM1	0.58819	1.29674e-222
SRSF9	-0.481822	1.96021e-222
CALM2	0.413376	3.59559e-222
MORF4L1	0.489373	4.73325e-222
FAM177A1	-0.578632	9.02042e-222
SEC61A1	-0.440443	5.90232e-221
MPST	-0.395308	1.20369e-220
EIF2AK4	-0.391811	2.84927e-220
SDF2L1	-0.516854	9.64567e-220
ALDH3A2	-0.435259	2.22393e-219
FAM213A	-0.441306	4.04772e-219
H3F3A	-0.535964	4.20924e-219
TMEM251	-0.326994	5.25062e-219
GBAS	-0.364976	1.64298e-218
TUG1	-0.396459	1.25671e-216
GNL3	-0.435315	2.25717e-216
AMD1	-0.637021	1.88694e-215
EIF3B	-0.387328	6.41257e-215
NGFRAP1	-0.735754	6.47877e-215
CHD2	-0.439635	1.08236e-213
CSNK1A1	-0.446992	1.36248e-213
EMC6	-0.392949	6.97426e-213
TMEM261	-0.455323	2.14233e-212
NARF	-0.411018	3.38335e-212
SRPRB	-0.36892	4.84664e-212
H2AFV	-0.558358	5.20631e-212
GTF3C6	-0.47242	9.21609e-212
H2AFY	-0.471765	2.20701e-211
INSR	-0.730626	1.15865e-210
CDK2AP2	-0.428669	5.83153e-210
TP53TG1	-0.466391	6.81087e-210
NR2F6	-0.324799	1.41674e-209
METTL12	-0.439654	2.03749e-209
PDIA3	-0.568722	2.33411e-209
TBL1XR1	-0.458935	3.87302e-209
AP3D1	-0.360817	4.65762e-209
CLEC11A	0.82246	1.12243e-208
FKBP4	-0.482309	3.01545e-208
PVRL2	-0.399873	7.0891e-208
BRI3	-0.5903	6.16231e-207
CHCHD1	-0.386681	8.37805e-207
WDR6	-0.354837	1.07045e-206
TOMM20	-0.500705	1.19821e-206
STARD3NL	-0.543022	2.19038e-206
ENSA	-0.4816	2.82504e-206
GLUD1	-0.52293	1.15425e-205
MMP24-AS1	-0.405222	3.2759e-205
DKC1	-0.344189	4.96883e-205
JAG1	0.604561	9.81528e-205
PAPSS1	-0.511585	4.48674e-204
TXNL4A	-0.447526	4.86812e-204
SNRNP25	-0.325001	8.2611e-204
CALR	-0.532028	1.15223e-203
TCEB1	-0.405974	3.92888e-203
PTPN18	-0.371402	8.4132e-203
DYNLL2	-0.364203	1.10303e-202
CRLS1	-0.353474	9.75826e-202
RANBP2	-0.573798	1.53341e-201
MAP3K13	-0.410126	8.33713e-201
GDE1	-0.370216	1.88772e-200
HLA-DRA	-2.20952	2.53156e-200
ATXN7L3B	-0.417595	2.52479e-199
MRPL14	-0.452463	3.2799e-199
MRPS12	-0.406538	6.02445e-199
RGL2	-0.381778	8.48011e-199
KLF9	0.698229	1.68233e-198
ZC3H11A	-0.351107	8.32096e-198
WIPI2	-0.326365	1.35723e-197
WBSCR22	-0.372647	1.70351e-197
POLR1D	-0.468057	5.75337e-197
PTP4A2	-0.448734	1.55472e-196
CBX4	-0.345608	3.78475e-196
NFIA	0.711013	5.66748e-196
COMTD1	-0.393949	1.12013e-195
TAOK3	-0.518618	2.30577e-195
KLF3	-0.405987	2.59637e-195
DST	0.417375	6.08674e-195
AP1S1	-0.386538	6.70643e-195
GOLGA4	-0.489381	1.27585e-194
RSU1	0.526202	2.11243e-194
AKAP9	-0.440998	3.91289e-194
ARHGAP6	-0.406927	1.16724e-193
FAM120A	-0.355138	1.61444e-193
MRPL57	-0.494468	3.96448e-193
MDM4	-0.351918	9.23751e-193
S100A10	-0.455474	9.75591e-193
NUDT16L1	-0.331688	2.63261e-192
CD46	-0.419148	1.32982e-191
NONO	-0.429589	2.92658e-191
ALDOA	-0.491334	3.20712e-191
TNFRSF12A	0.463381	3.90008e-191
FAM210B	-0.378974	8.1662e-191
TSPAN14	-0.348013	1.20327e-190
DCAF6	-0.348892	1.77215e-190
SET	-0.480953	2.71326e-189
KPNB1	-0.366282	6.71606e-189
POLR2H	-0.379112	1.61869e-188
PLEKHJ1	-0.387966	2.00216e-188
INSIG1	-0.618649	2.32661e-188
LARP1	-0.34761	1.41294e-187
MRPS34	-0.420135	2.22675e-187
RNF41	-0.32267	2.41405e-187
SSU72	-0.404966	2.7519e-187
SPOCK1	-0.771969	6.72894e-187
CAPZA1	-0.44505	9.78197e-187
DNPH1	-0.484664	1.26655e-186
SLC25A1	-0.331824	2.07141e-186
YIPF6	-0.499261	3.55418e-186
STMN1	-0.817246	5.34028e-186
SUZ12	-0.315192	7.29194e-186
CTSC	0.422818	1.77492e-185
POLR2J3	-0.334813	2.26395e-185
C6orf62	-0.397666	4.6447e-185
SSR1	-0.39791	1.04155e-184
HLA-DPA1	-1.87676	1.38915e-184
PPP1R12A	0.815613	1.55343e-184
RNF149	-0.418046	1.99665e-184
APRT	-0.55099	2.34894e-184
CBX6	0.645996	2.78177e-184
GNB2	-0.513445	5.52668e-184
TMUB1	-0.3245	7.59548e-184
MEAF6	-0.527764	1.15291e-183
CMC2	-0.368732	1.48468e-183
ELOC	0.515687	2.54038e-183
2022-09-15	-0.364109	8.65168e-183
EFNB2	-0.417301	1.02852e-182
ANP32A	-0.346778	1.31929e-182
TMED10	-0.470784	1.94201e-182
FNIP2	-0.44509	2.10428e-182
CHD6	-0.314058	3.69893e-182
USP22	-0.493594	1.03724e-181
KRT19	-1.18126	1.24584e-181
NSMCE1	-0.543736	1.50793e-181
CYHR1	-0.345003	6.45387e-181
AAK1	-0.4941	1.134e-180
SNRPN	-0.683218	2.61496e-180
RAB10	-0.364947	3.18013e-180
DENR	-0.321854	4.98236e-180
IMP3	-0.332228	7.37044e-180
NEDD9	-0.539025	1.38543e-179
TAX1BP3	0.541837	1.42572e-179
GTF3A	-0.437808	1.71302e-179
CTNNBIP1	-0.28299	2.0419e-179
RHOA	0.420785	2.29175e-179
TMED3	-0.442444	5.13999e-179
RAB18	-0.429599	7.79249e-179
NRIP1	-0.35689	1.1122e-178
EXOC7	-0.336429	1.1951e-178
GRAMD1A	-0.308428	1.19792e-178
ECI1	-0.29243	2.34349e-178
CHPT1	-0.327745	3.97187e-178
MBOAT7	-0.31175	9.53748e-178
PPA1	-0.579996	1.91208e-177
UBE2J1	-0.431812	1.24635e-176
CDK5RAP3	-0.336673	1.25564e-176
SIAH2	-0.358562	4.1512e-176
MRPL17	-0.311866	4.90546e-175
ALDH9A1	-0.334235	1.15074e-174
TGFB1	0.268539	4.42312e-174
PPP2R5C	-0.546811	4.80241e-174
TMEM54	-0.350019	5.25878e-174
CISD2	-0.317997	5.2712e-174
EXOSC4	-0.299751	1.12018e-173
SKP1	0.372281	1.12336e-173
POP7	-0.345788	1.33411e-173
VMA21	-0.305071	2.98813e-173
TMED2	-0.48766	1.00866e-172
NKTR	-0.368188	1.26667e-172
TES	-0.42504	1.68083e-172
SMDT1	-0.408738	2.60751e-172
POLD2	-0.388035	2.64669e-172
SECISBP2	-0.289167	2.94874e-172
PPP1R14B	-0.711767	1.48033e-171
BAMBI	-0.632111	1.84679e-171
GRSF1	-0.296444	2.24346e-171
PPP4C	-0.361866	2.27383e-171
ARPC3	-0.443758	3.41978e-171
APMAP	-0.325091	5.67518e-171
GCC2	-0.413816	1.09356e-170
TLE3	-0.33043	1.21583e-170
MAP1LC3A	0.597914	3.54838e-170
ADAR	-0.348765	4.9337e-170
2022-03-05	-0.286628	5.07264e-170
C11orf1	-0.262435	7.43946e-170
MPRIP	0.590286	1.42799e-169
GNAQ	-0.345965	1.61193e-168
TM9SF2	-0.424073	3.0408e-168
COPB2	-0.403509	3.08589e-168
LPP	0.831188	5.73112e-168
DAP3	-0.326152	6.00383e-168
CCNC	-0.305416	8.69759e-168
GALNT1	-0.301708	9.58815e-168
CLTC	-0.400516	1.26664e-167
ACBD3	-0.302487	3.40106e-167
CBX3	-0.469549	1.0263e-166
PPM1G	-0.362334	1.77551e-166
ZMYM2	-0.305459	2.55305e-166
RBBP4	-0.309179	7.61106e-166
NUMA1	-0.352175	7.63389e-166
VPS35	-0.312809	1.32741e-165
MAGT1	-0.323526	1.5359e-165
WWTR1	0.454579	4.50342e-165
SLC25A33	-0.282958	4.7094e-165
HES4	0.639942	8.00779e-165
LSM5	-0.454086	9.29476e-165
UBE3A	-0.355977	4.61741e-164
ECI2	-0.334468	3.14361e-163
PAK2	-0.31157	8.04689e-163
PPM1A	-0.323411	1.85028e-162
TMEM9B	-0.326911	3.25328e-162
ISG20	-0.78558	7.01478e-162
ZFAS1	-0.445679	1.01511e-161
ALG13	-0.311614	1.57961e-161
ARFGAP3	-0.390755	2.04302e-161
OAZ1	-0.340837	2.2039e-161
WHSC1L1	-0.385123	7.2303e-161
EVL	-0.45846	1.10988e-160
GRINA	-0.417385	1.29357e-160
AKR1A1	-0.375687	1.47446e-160
TMEM205	-0.391327	1.76439e-160
TMA7	-0.479063	2.13572e-160
DDOST	-0.383556	4.31065e-160
XIAP	-0.273648	6.34365e-160
CCDC186	-0.34574	7.05732e-160
SLC35B1	-0.268465	1.39295e-159
GRB2	-0.366156	5.30709e-159
TMEM179B	-0.333907	7.06919e-159
QARS	-0.328837	1.34385e-158
ARL5A	-0.326783	1.98805e-158
COA6	-0.279399	1.95858e-157
CCT3	-0.496981	2.12897e-157
FDPS	-0.38325	3.16923e-157
NPEPPS	-0.278049	3.79754e-157
C15orf61	-0.278755	4.8137e-157
LAMP2	-0.429878	3.60213e-156
CDC42EP3	-0.425818	3.82126e-156
HSPA5	-0.563011	7.86106e-156
AUP1	-0.311676	7.99692e-156
MTCH2	-0.275641	9.64932e-156
GTF2I	-0.351663	1.73927e-155
CCDC107	0.706084	2.83163e-155
CNPY3	-0.327088	3.29981e-155
MRPL41	-0.473562	3.41732e-155
BSG	0.443785	4.34352e-155
HMGB1	0.275233	1.61171e-154
CCNG1	-0.36917	1.65586e-154
ITM2C	0.507057	2.02995e-154
TACC1	0.473452	4.36885e-154
TEX264	-0.300139	7.74582e-154
CMPK1	-0.384739	1.11062e-153
IVNS1ABP	-0.46919	1.71417e-153
SLC39A3	-0.273709	2.59641e-153
DDB1	-0.326798	3.42347e-153
NAMPT	-0.395517	5.16208e-153
GNG12	0.501007	5.46951e-153
C12orf75	0.803443	6.91817e-153
ARID1A	-0.289327	1.46648e-152
CLNS1A	-0.314852	1.88541e-152
VCP	-0.411109	2.38866e-152
SHFM1	-0.498231	3.9805e-152
TMED9	-0.403831	6.6543e-152
PNRC1	0.545505	7.95483e-152
SEPP1	-0.580148	1.13491e-151
RAD21	-0.342487	1.29352e-151
MKNK2	-0.259507	1.59415e-151
PTEN	0.640521	2.82249e-151
SLC38A1	-0.330663	3.9595e-151
ENO1	-0.445311	6.0417e-151
HMG20B	-0.365248	4.99034e-150
ANKH	-0.382797	6.31632e-150
EIF3A	-0.37651	6.71862e-150
COA4	-0.322733	7.36161e-150
ZNF703	0.57296	8.45687e-150
YWHAZ	-0.412301	1.32478e-149
GID8	-0.265893	3.30821e-149
CSNK1D	-0.320015	3.97218e-149
ANKRD17	-0.303057	4.49959e-149
PIGP	-0.301417	5.91382e-149
ELF1	-0.688135	7.33502e-149
SKAP2	-0.263714	9.8283e-149
PRDX3	-0.341523	1.10135e-148
IDI1	-0.40583	4.00674e-148
NME1	-0.456147	1.00842e-147
COA3	-0.357764	1.16343e-147
TMEM11	-0.275236	1.22867e-147
SPG21	-0.318952	1.98392e-147
SOCS2	-0.415037	3.74173e-147
UBQLN1	-0.292061	6.99481e-147
USP14	-0.28601	1.73261e-146
CELF1	-0.266396	3.60521e-146
ECHS1	-0.383337	9.22479e-146
COMMD6	0.326114	7.40599e-145
COBLL1	-0.295662	1.30068e-144
PPP1R15A	0.317032	2.45434e-144
COPA	-0.312014	3.48778e-144
ARL6IP1	-0.32176	5.44891e-144
MYADM	0.41203	1.37409e-143
CCDC47	-0.309458	2.11465e-143
CUTA	-0.437425	2.28927e-143
KDM5B	-0.272488	2.78189e-143
CLPP	-0.305449	3.17085e-143
TXN	-0.482242	3.51866e-143
PUM2	-0.26332	3.86274e-143
RNF145	-0.391858	5.17179e-143
THUMPD1	-0.300563	4.95607e-142
IFNGR2	-0.311529	3.151e-141
MARCKS	-0.472555	5.59909e-141
MIR22HG	0.482299	9.82577e-141
BAZ1A	-0.347335	1.13648e-140
THRAP3	-0.324936	1.62398e-140
REL	-0.604521	2.96611e-140
CFLAR	-0.474907	6.61978e-140
WDR43	-0.255005	1.59346e-139
ID1	0.340149	1.78662e-139
NCBP2-AS2	-0.255699	2.06884e-139
PDCD2	-0.267718	2.52514e-139
EI24	-0.301582	4.13627e-139
SDCBP	-0.492973	6.85654e-139
GOLGB1	-0.485133	6.996e-139
TDG	-0.264701	7.20297e-139
SRSF7	-0.533217	1.195e-138
KMT2C	-0.301119	1.48515e-138
LINC01420	-0.29286	1.48988e-138
GTF2H5	-0.38693	1.58591e-138
STARD7	-0.25204	1.65413e-138
DNAJB11	-0.293745	2.87781e-138
ANAPC5	-0.28856	1.0459e-137
METTL9	-0.327714	1.1004e-137
UAP1	-0.314483	1.35499e-137
VPS37B	-0.36923	2.09965e-137
MKRN1	-0.250107	3.54978e-137
TUSC3	-0.327318	3.67986e-137
LMAN1	-0.396579	6.94594e-137
SORBS2	1.2581	9.91224e-137
ANAPC11	-0.504037	1.83749e-136
HNRNPC	-0.320101	2.42975e-136
UBXN4	-0.355551	2.64653e-136
DUSP23	-0.483172	3.27842e-136
RPA3	-0.386019	3.75437e-136
SND1	-0.335631	4.45888e-136
SCOC	-0.283128	4.46184e-136
SARAF	-0.675462	4.9158e-136
CD9	-0.539302	6.35713e-136
NUCB2	-0.55737	6.83853e-136
TGIF1	-0.380833	1.10135e-135
MRPL3	-0.283641	6.76488e-135
RBM39	-0.347972	1.5848e-134
SMIM26	0.411286	1.9165e-134
PABPN1	-0.256925	2.10658e-134
PHF20	-0.296764	1.01238e-133
SNRPE	-0.531065	1.32952e-133
PRPF40A	-0.296347	1.39469e-133
VEGFA	-0.579527	1.86437e-133
NOP10	-0.372632	4.11179e-133
KRAS	-0.281247	4.40853e-133
CD74	-1.84388	7.0603e-133
SNAP23	-0.311339	9.30546e-133
UBE2K	-0.269872	2.616e-132
STT3B	-0.309632	2.73077e-132
PDXK	-0.261686	4.49027e-132
TNFAIP3	-1.07095	2.07466e-131
TTC3	-0.377713	5.59554e-131
ELOVL5	-0.446824	6.94605e-131
PTMS	0.325597	2.92224e-130
PGK1	-0.47913	2.99815e-130
DICER1	-0.263633	5.04199e-130
CORO1B	-0.385995	5.22305e-130
CPNE3	-0.274933	5.59513e-130
GLMP	-0.329927	6.31257e-130
SRP54	-0.259113	7.58336e-130
ABCF1	-0.274286	9.5136e-130
SSNA1	-0.264756	2.06411e-129
TOP2B	-0.280701	2.78059e-129
C8orf33	-0.276748	3.17563e-129
IL1R1	-0.460745	3.37642e-129
SMCHD1	-0.373944	6.52434e-129
SLC39A7	-0.345628	6.5898e-129
FKBP3	-0.297039	3.19727e-128
AP2S1	-0.381003	5.99471e-128
DPP7	-0.302874	7.1259e-128
ACTN4	0.756372	1.22963e-127
C4orf3	0.41373	4.27647e-127
TUBA1B	0.283502	8.49205e-127
UFC1	-0.32466	1.18584e-126
SLBP	-0.326268	2.04578e-126
UBE2N	-0.289834	2.65718e-126
HSPA1B	0.359285	3.7939e-126
PLP2	0.37948	4.81839e-126
TMED4	-0.278116	5.50966e-126
YBEY	-0.250821	8.86067e-126
HLA-DPB1	-1.67119	8.8979e-126
SEC22C	-0.256674	1.59345e-125
AURKAIP1	-0.349226	2.10479e-125
NAA50	-0.316721	3.86546e-125
SNRPD1	-0.421804	4.45151e-125
GABPB1-AS1	-0.285345	4.68154e-125
TOMM5	-0.260704	5.6604e-125
BOLA3	-0.283303	6.57742e-125
MRPS7	-0.256217	9.94531e-125
PAPOLA	-0.307886	1.14714e-124
HM13	-0.282819	1.6972e-124
FAM53C	-0.309631	2.54313e-124
GADD45A	0.353941	4.94499e-124
CLU	0.723992	6.65944e-124
ARL4A	-0.470512	1.12484e-123
DAZAP2	-0.338089	1.43207e-123
TMEM14B	-0.293094	2.956e-123
NUDT3	-0.25834	3.21153e-123
YBX1	0.273391	3.99997e-123
SPATS2L	0.53305	3.85045e-122
LAMC1	0.499039	4.69321e-122
OLA1	-0.287807	6.40828e-122
SNRNP200	-0.285954	5.56791e-121
IP6K2	-0.276025	6.97462e-121
SRP9	-0.354694	1.05782e-120
SNX3	0.371443	1.33209e-120
PTP4A1	-0.327345	2.06689e-120
HDGF	-0.282071	1.17403e-119
PRDX4	-0.381964	1.47896e-119
PCSK1N	-0.47832	1.51544e-119
RALBP1	-0.347013	1.57906e-119
MAP2K3	-0.344719	1.9925e-119
HINT2	-0.261315	2.44608e-119
BIRC3	-0.949331	2.45953e-119
C1orf56	-0.329853	5.34274e-118
DNAJC7	-0.252153	9.79531e-118
PRKDC	-0.258466	1.07885e-117
RNPS1	-0.281228	1.37097e-117
LRRC59	-0.256938	1.43366e-117
DNAJC4	-0.25486	4.78283e-117
LEPROT	0.503198	5.41782e-117
EIF2S2	-0.301097	6.36153e-117
PLPP1	-0.813201	6.94294e-117
ANKRD37	-0.470572	7.30288e-117
TMEM147	-0.359531	1.73831e-116
UBE2M	-0.384973	2.21967e-116
ISCU	0.483258	3.00187e-116
TALDO1	-0.326057	5.05489e-116
SF1	-0.312053	1.06408e-115
MANF	-0.333868	2.00643e-115
SFN	-0.7998	2.90411e-115
SBDS	0.522753	1.00339e-114
TMEM256	-0.363682	2.75837e-114
CCT2	-0.34538	5.31127e-114
GLUL	-0.510443	6.00257e-114
IER3IP1	-0.258311	1.05327e-113
RALA	-0.258187	1.05351e-113
CCT6A	-0.287453	1.05552e-113
KDELR2	-0.369822	6.27231e-113
MRPL20	-0.31376	6.4301e-113
MYDGF	-0.337931	1.55064e-112
PSMB4	-0.302136	3.66984e-112
GABARAP	-0.267446	7.61591e-112
TRAM1	-0.271822	9.50956e-112
WNK1	-0.323673	1.03011e-111
ELL2	-0.266794	2.08258e-111
ALKBH7	-0.365853	2.11749e-111
EML4	-0.373313	2.65278e-111
EIF1B	0.520864	5.21672e-111
CAPNS1	-0.301864	6.36531e-111
SNRPF	-0.376626	6.41369e-111
BZW1	-0.329758	1.12578e-110
SURF4	-0.293132	3.40375e-110
DDX6	-0.273477	4.49469e-110
RHOC	0.371751	4.63741e-110
PRR13	-0.315385	6.28158e-110
SELENOH	0.327344	7.19629e-110
CD47	-0.352965	1.32931e-109
ACTR2	-0.29566	3.52871e-109
PTOV1	-0.255309	5.7373e-109
EPRS	-0.253907	5.76815e-109
SCAND1	-0.353349	6.34176e-109
TBX3	-0.417354	1.31343e-108
DEDD2	-0.341818	2.9483e-108
CKB	-0.936077	3.94002e-108
SEC61B	-0.318421	8.66102e-108
SNRPG	-0.39201	8.78903e-108
RTRAF	0.263756	1.0039e-107
MTPN	-0.270747	1.23276e-107
SNRPC	-0.277216	2.53526e-105
NFIB	-0.317168	5.3991e-105
PPP1R15B	-0.260301	5.84833e-105
CITED2	-0.28163	3.97339e-104
MRPL36	-0.258114	1.59699e-103
PPDPF	-0.496564	2.26676e-103
RNF19A	-0.327676	2.89898e-103
PAFAH1B2	-0.265048	2.93068e-103
SCPEP1	0.406824	7.4267e-103
C1QBP	-0.337452	2.74586e-102
MRPL55	-0.269443	2.77258e-102
MRPS15	-0.27269	4.12731e-102
FOS	0.596451	1.16737e-100
MDH2	-0.352705	1.54768e-100
ZYX	0.382251	2.06396e-100
MYH9	0.386712	3.7316e-100
EIF4B	-0.306702	4.23137e-100
COPB1	-0.264325	5.14973e-100
SPTY2D1	-0.272703	1.18631e-99
TMCO1	-0.276678	2.67093e-99
UBE2L3	-0.252296	3.32899e-99
PRELID1	-0.320352	7.14172e-99
SPCS1	-0.323272	1.83452e-98
VDAC1	-0.280792	2.08546e-98
SRSF11	-0.266459	2.20028e-98
DNAJC19	-0.252458	9.2767e-98
HBEGF	-0.542823	2.06956e-97
MZT2B	-0.428769	4.30311e-97
DNAJC1	-0.262824	6.08735e-97
LSM8	-0.278147	1.80126e-96
DNAJC3	-0.281472	3.55846e-95
PRPF38B	-0.312912	3.97699e-95
CNN2	0.309158	7.54117e-95
C6orf48	0.40128	9.71344e-95
CMC1	-0.298268	1.08089e-94
ENY2	-0.281214	3.19285e-94
SFPQ	-0.270035	4.44423e-94
MYC	0.701751	1.18709e-93
KLF5	-0.473637	2.7427e-93
YPEL5	-0.541696	1.59419e-92
TGOLN2	-0.281194	6.50124e-92
ASAH1	-0.448694	1.19549e-90
ARF1	-0.282848	1.34564e-90
MTDH	-0.308492	1.35444e-90
PMEPA1	-0.64879	1.58792e-90
NHP2	-0.328872	2.17418e-90
RNF213	-0.401617	5.0584e-90
JOSD1	-0.273804	1.36697e-89
EIF3J	-0.250385	1.53245e-89
NBEAL1	-0.517702	2.14485e-89
SNU13	-0.309425	2.25437e-89
IRF2BP2	-0.251769	4.44965e-89
SPTBN1	0.435432	8.40722e-89
SSR3	-0.258712	1.41781e-88
BRD2	-0.277255	1.81209e-88
SLC12A2	-0.271485	2.08713e-88
CIRBP	0.29733	2.66706e-88
ILF2	-0.26214	2.69988e-88
FBL	-0.265709	2.72176e-88
ZNF706	-0.332765	2.79985e-88
PRRC2C	-0.29975	4.3366e-88
MINOS1	-0.345989	4.34059e-88
COTL1	-0.763304	6.30991e-88
GOLIM4	0.439292	9.43652e-88
AHNAK	0.368925	1.21279e-87
ADI1	-0.317104	7.65163e-87
TBPL1	-0.258558	1.58261e-86
RGS2	-0.842988	4.60405e-86
SRSF2	-0.373673	6.13032e-86
DDX17	-0.26975	7.06825e-86
LEPROTL1	-0.562739	8.48337e-86
SLC5A3	-0.262643	6.8214e-85
CKLF	-0.422654	1.63918e-84
HAX1	-0.258838	2.47118e-84
SUB1	-0.315009	8.0667e-84
SRSF5	-0.295638	8.95451e-84
H1F0	-0.313061	1.54708e-83
ATF3	0.488264	5.13081e-83
NFE2L2	0.378402	5.68656e-83
SGK1	-0.722043	7.49008e-83
TKT	-0.275639	1.41711e-82
DEGS1	-0.337101	1.59911e-82
RBFOX2	0.496923	8.93201e-80
FAM89B	-0.285927	1.12311e-79
UBE2D3	-0.265754	2.70202e-79
FNBP1	-0.365775	9.53031e-79
DNAJA1	0.299512	1.13998e-78
NME4	-0.389822	1.40239e-78
SERBP1	-0.280645	4.67439e-78
LSM7	-0.446159	1.64341e-77
SOX4	-0.774179	1.75356e-77
SCARB2	-0.256741	5.34093e-77
HIF1A	-0.258203	6.59643e-77
OAT	0.403928	1.09126e-75
GRN	-0.442595	7.27845e-75
IFI6	0.280601	6.40936e-74
ARL2	0.432737	1.34039e-73
PPP1R2	-0.327202	2.80807e-72
MAP4	0.442567	1.41097e-71
EPHX1	0.566126	1.77344e-71
SEC61G	-0.336375	2.56296e-71
IRS2	-0.254813	2.73789e-71
OAZ2	0.581118	3.62534e-70
MAFF	0.478265	2.46729e-69
TWISTNB	-0.274917	2.66331e-69
MAP2K2	-0.256239	2.45875e-68
VKORC1	0.44402	2.59228e-68
SF3B1	-0.29275	3.48765e-68
PMAIP1	-0.350872	6.31009e-68
DNAJA4	-0.349125	7.83112e-68
EEF2	-0.544774	1.07372e-67
RNH1	0.416867	4.07467e-66
TCEAL4	0.475461	9.55838e-66
IFT57	-0.253232	1.80959e-65
HDLBP	-0.413843	6.84455e-64
H2AFJ	-1.15315	1.18602e-62
SF3B5	-0.263219	1.89243e-60
RWDD1	0.372029	3.03531e-60
IMPDH2	-0.301656	1.74185e-59
SNRPB	-0.288428	1.91546e-59
SSR2	-0.290534	5.11966e-59
NFIC	0.430892	1.26377e-58
CHCHD10	0.363603	7.03731e-58
CTSL	0.257643	2.19958e-57
FAM162A	-0.261633	1.0937e-56
PTK2	0.58524	1.07915e-55
HYI	0.41376	9.47433e-55
CACYBP	-0.320488	1.07671e-54
CAMLG	0.364152	3.08567e-54
PTGES3	-0.254083	3.54035e-53
ISG15	0.421297	5.27979e-53
HMGB2	-0.483435	4.14817e-52
CTSD	-0.618548	5.3422e-52
C1orf123	0.401242	1.36315e-51
IGKC	-2.18234	2.82561e-51
RNASEH2C	0.368024	1.51908e-50
HSPH1	0.252484	2.69355e-50
CKS2	-0.278351	5.65917e-50
KLF2	0.292804	1.24444e-49
FBXO32	0.382939	3.07573e-49
PSMC3	0.361777	3.76848e-48
SLC9A3R2	-0.411514	1.37937e-47
PBX1	0.379524	2.12455e-46
NAA38	-0.261831	5.24279e-46
TNFRSF1A	0.332752	6.01215e-46
SELM	1.0245	1.9619e-45
CSTB	-0.315587	2.4331e-45
LTBP3	0.421812	5.09969e-45
ARL3	0.401361	8.81837e-45
CD81	0.531322	1.80152e-44
AP2M1	0.304716	3.15453e-44
FXYD5	-0.58653	3.51531e-44
SH3BGRL3	-0.419182	4.88593e-44
MRFAP1	0.287617	1.12937e-43
ZBTB38	0.359727	1.65481e-43
PPIA	-0.297734	2.058e-43
HSPA6	0.472728	4.18263e-43
EIF3H	-0.296228	4.99899e-43
H2AFZ	0.292815	6.94295e-43
ZFHX3	0.555197	8.42664e-43
TLE4	0.401111	1.40845e-42
ANKRD10	0.372867	2.13396e-42
TMEM109	0.357015	9.05194e-42
HSPD1	-0.270253	4.41315e-41
ZNF503	0.473755	7.35427e-41
CTSB	-0.322239	2.17608e-40
FCGRT	0.261441	5.51769e-40
SPON2	-1.60188	1.27662e-39
IFI27	-0.587121	1.45342e-39
DYNC1I2	0.381336	1.5456e-39
VAMP2	0.280933	1.7215e-39
FKBP1A	-0.3462	2.77072e-39
DARS	-0.260682	6.41846e-39
MAP1LC3B	0.305215	2.90526e-38
NFKBIZ	-0.275563	3.632e-38
MAGED2	0.281939	4.16042e-38
SNRPD2	-0.25005	8.80431e-38
MYLIP	0.4701	9.10239e-38
ITGAV	0.307475	4.23697e-37
C4orf48	-0.370709	6.16075e-37
ARPC1A	0.467025	5.87116e-36
PRDX2	-0.41171	3.16195e-35
MIF	-0.32382	7.50782e-34
FKBP8	0.291335	1.39234e-33
BNIP3L	0.288961	2.96098e-33
HLA-B	-0.3032	4.8034e-33
CALU	0.328445	2.18003e-32
RHOB	0.682652	1.98466e-30
BTG1	-0.633741	2.00995e-30
AP3S1	0.330464	3.55154e-30
WDR1	0.398381	1.14397e-29
ITGB1BP1	0.30514	9.73293e-29
HNRNPH3	0.300124	2.27478e-28
PEBP1	-0.329855	6.53322e-28
SDHD	0.30643	2.06706e-27
PLD3	0.341141	5.42173e-27
PGAM1	0.278996	1.77795e-26
HEXIM1	0.591342	2.95484e-26
UBA2	0.447784	6.65085e-26
WASF2	0.327519	1.02735e-25
ROCK1	0.373773	2.15497e-25
CLTB	0.31237	1.01065e-24
NACA	-0.324878	1.2109e-24
ERRFI1	-0.274441	4.15077e-23
ANXA1	-0.520725	5.37907e-23
CHURC1	0.353086	1.65985e-22
IRF1	0.288653	1.79826e-22
MYO1C	0.348122	2.5992e-22
CHD9	0.304567	8.08108e-22
PRNP	0.265116	9.70374e-21
TM4SF1	-0.746905	3.15386e-19
KLF10	0.327811	4.16912e-19
INTS6	0.351511	1.27256e-18
JUN	0.382302	1.37352e-18
ACTG1	-0.400698	2.41576e-18
ZFP36	0.30744	8.87081e-18
ZFAND2A	-0.4146	1.73016e-17
ZNF331	0.391907	2.25377e-17
DDIT4	-0.385433	2.55305e-17
LIMA1	0.267886	9.31861e-17
GINM1	0.309524	1.47435e-15
AAMDC	0.334049	1.07209e-14
RAMP1	0.34691	1.66805e-14
CXCL8	-0.929578	2.53425e-14
AIP	0.293412	6.243e-13
MYL6B	0.270951	9.3399e-13
ETS2	-0.288198	1.08883e-12
PRKAR1A	0.290184	7.49713e-12
HLA-E	-0.357322	2.94962e-11
NPTN	0.270268	3.82062e-11
TMEM98	0.285441	6.6257e-11
UTRN	0.419417	6.36595e-09
CTSF	0.346385	1.06515e-08
CXCL2	0.331031	2.55674e-08
PGRMC1	0.252802	1.86843e-06
MTHFD2	0.48833	2.01984e-06
NUPR1	-0.261515	1.40471e-05
RGCC	-0.481073	2.45275e-05
GLG1	0.256241	2.72097e-05
JOSD2	0.255314	3.61541e-05
HEBP1	0.274204	0.000450231
ID2	-0.273809	0.00245073
UBE2S	-0.294129	0.00253455
PSAP	-0.311197	0.00354741
CYBA	-0.384076	0.00464794
CFAP36	0.265527	0.00705661
NET1	0.426872	0.26579
CD44	-0.361882	1
CCND1	0.27929	1
MT1X	-0.540376	1
CYCS	0.332185	1
ZFP36L2	-0.381617	1
CREM	-0.425685	1
HSP90AA1	-0.267173	1
ZBTB16	0.357682	1
BCAM	0.474276	1
ARHGDIB	-0.360197	1

## Sheet: CAFs-C0_DEGs
Supplemental table 2. Differentially expressed genes in CAFs-C0.
Gene	Log2 FC	Adjusted P
GJA4	1.75056	0
S100A10	-2.00176	0
S100A13	-1.52513	0
RGS5	2.11644	0
TMSB10	-1.20255	0
APOD	-5.20065	0
SPARCL1	1.31109	0
SFRP4	-3.12038	0
CAV1	1.50638	0
CALD1	1.05864	0
RARRES2	-1.73156	0
TPM2	1.24979	0
TAGLN	1.29551	0
MCAM	2.15191	0
ADIRF	1.45593	0
ACTA2	1.41179	0
C1S	-1.82235	0
MGP	-2.15413	0
MYL6	0.97554	0
CPM	1.92589	0
LUM	-3.24218	0
DCN	-2.8761	0
IL32	-1.89287	0
MYH11	2.80545	0
SERPINF1	-2.22571	0
CST3	-1.25822	0
MYL9	1.07351	0
CFD	-3.6106	0
NOTCH3	1.52936	0
LTBP4	-1.86932	0
FTL	-1.05874	0
FBLN1	-3.31341	0
MDK	-1.47605	5.11279e-303
MEF2C	1.49183	9.26373e-303
MMP2	-1.91732	3.75718e-293
DSTN	1.23499	2.18395e-291
COL8A1	-1.59527	6.12568e-286
C1R	-1.40228	9.08548e-284
IGFBP6	-2.00172	9.51217e-282
SFRP2	-2.87189	2.03105e-281
CTHRC1	-2.15474	1.8992e-280
CRIP1	1.79341	7.88814e-280
NPC2	-1.37313	3.32622e-279
MYLK	1.50764	2.70981e-270
CD74	-1.62731	1.8186e-269
CTSK	-1.44559	1.40635e-260
NR2F1	-1.42057	9.1884e-256
SFRP1	-2.34554	1.59852e-255
PLN	1.73694	7.31588e-244
CYP1B1	-1.44946	3.26466e-238
EFEMP1	-1.44479	8.54168e-234
BCAM	1.21535	2.0387e-233
RARRES1	-1.63524	3.24887e-233
HIGD1B	2.00243	4.79893e-232
CCDC80	-1.78734	4.66669e-231
PTGDS	-3.38951	7.2463e-231
PPP1R14A	1.35319	1.79782e-229
MTRNR2L8	-1.01631	4.6784e-229
VCAN	-1.5423	4.26851e-228
TSHZ2	-1.20034	4.63512e-228
TPM1	1.04035	2.70423e-226
FILIP1	1.3156	2.73852e-226
CTGF	-1.62615	4.8891e-226
COL1A2	-1.69222	3.66907e-224
LY6E	-1.08756	3.93514e-224
IGF1	-2.09873	5.38622e-222
MGST1	-1.34713	2.89718e-221
ANXA1	-1.16615	3.91847e-219
RERGL	1.5986	5.0884e-218
ISLR	-1.37855	1.39195e-215
DIO2	-1.46434	8.11247e-215
CPE	1.19939	4.6385e-210
CXCL14	-3.79749	2.62524e-208
TMEM258	-0.9005	1.83503e-203
ZBTB16	1.46098	6.293e-202
RHOB	1.62653	3.45984e-198
PTMA	0.567002	5.44125e-197
RCAN2	1.34153	2.80061e-196
MFAP4	-1.23541	8.38803e-195
FKBP5	1.66105	1.30283e-194
OLFML3	-1.11629	8.80891e-194
MXRA8	-1.12937	3.00149e-192
OGN	-1.6716	4.05163e-190
TMEM176B	-1.20426	5.87834e-190
CRIP2	1.13087	8.0886e-190
FBLN5	-1.00439	1.97746e-188
CSPG4	1.09117	1.51486e-187
IGFBP4	-1.11904	7.55106e-183
IGFBP5	-1.35753	1.80022e-182
NBL1	-1.05599	3.09056e-182
IGFBP3	-1.44899	3.86437e-182
C11orf96	1.52057	8.22808e-181
LTBP2	-1.00764	8.75348e-179
S100A16	-0.916409	2.0851e-177
TINAGL1	0.917356	3.03949e-177
MTRNR2L12	-0.898023	4.64371e-177
S100A6	-0.655702	8.54354e-177
LRP1	-1.03368	2.21029e-176
ANXA2	-0.941723	3.06809e-176
PTP4A3	1.18197	4.8789e-176
UTRN	1.53503	1.3087e-175
EMP1	-0.954053	2.43698e-175
C3	-1.85127	9.41328e-173
ITGA7	1.19452	1.38022e-172
WFDC1	1.34973	1.74798e-172
MMP23B	-1.15911	1.94281e-172
S100A11	-0.806283	7.88014e-170
CSRP2	1.24069	1.12082e-169
LMOD1	1.45699	3.03186e-169
TESC	1.29224	2.623e-168
PDLIM4	-0.876038	5.29638e-168
PLXDC2	-0.950003	1.8364e-167
CLMN	1.13346	2.22595e-167
THBS2	-1.14255	1.15581e-166
SORBS2	1.35907	5.32972e-165
LGALS3	-0.910541	6.69411e-164
PPP1R12A	1.2077	1.44152e-163
FBLN2	-1.04107	8.56667e-163
TPT1	-0.528598	3.18831e-162
SPON2	-1.43547	1.77581e-161
PODN	-0.884591	2.98537e-161
FTH1	-0.522409	5.93866e-159
KLHL23	1.12068	1.89299e-158
COL6A3	-1.22636	1.98839e-158
MATN2	-1.1605	4.31124e-158
IGKC	-0.707094	1.84829e-156
FHL2	-0.964975	1.97358e-156
C7	-1.86258	4.77698e-155
PRNP	-0.805752	9.67823e-153
TIMP1	-1.57091	4.05454e-150
LBH	1.21952	5.39417e-149
TMEM176A	-0.969341	1.54466e-147
CYBRD1	-0.85545	1.05494e-146
RARRES3	-0.777402	2.55294e-144
TSPAN4	-0.831504	2.64751e-144
CRABP2	-0.951461	2.86067e-144
PDGFRA	-0.90399	1.12915e-142
PDGFA	1.16016	2.18361e-142
CSTB	-0.75882	9.83181e-142
SERPINE2	-1.04145	1.29255e-141
FCGRT	-0.795655	8.15014e-141
MFGE8	0.854502	9.55704e-140
LXN	-0.802933	1.942e-139
ZFHX3	1.07371	3.34072e-138
HTRA3	-1.01006	5.50046e-138
PCOLCE2	-1.5095	9.68943e-138
APOLD1	1.36135	1.26228e-136
MXRA5	-0.861404	6.53302e-136
CD99	-0.668219	1.75906e-135
ANGPT2	1.08502	9.069e-135
CLEC2B	-0.879661	1.51754e-133
MRC2	-0.878733	9.60025e-133
TCF21	-0.959017	3.05623e-132
G0S2	-1.38844	6.85917e-131
PLD3	-0.727299	1.72667e-130
ITGBL1	-0.976288	3.53942e-130
CXCL1	-1.34434	5.3311e-130
MFAP2	-0.735444	3.39169e-129
BICC1	-0.684227	4.82465e-129
RNASET2	-0.818997	6.2029e-129
GSN	-1.49365	7.70062e-129
TSC22D1	0.885847	8.61366e-129
COMP	-1.80389	1.0435e-128
FLNA	1.07102	3.43235e-128
EPAS1	1.00669	4.37508e-127
C1QTNF1	1.04586	6.15872e-127
TOMM7	-0.523373	8.31285e-127
PSAP	-0.740863	2.25557e-126
ADAP2	0.78019	3.40911e-126
SH3BGRL3	-0.868191	1.16615e-125
SOD2	-0.970927	8.20951e-125
LPP	1.17698	1.8396e-124
GJC1	1.06286	9.83429e-124
ZFP36L2	-0.745509	1.38669e-123
FGF7	-0.867052	2.18376e-123
DAB2	-0.724995	1.75568e-122
FSTL1	-0.95152	2.10517e-122
PGF	1.08156	2.2777e-122
TMEM98	-0.725164	3.43511e-122
FMOD	-0.652724	3.53136e-122
TIMP2	-0.813425	4.28883e-122
ELN	-0.861344	1.33499e-121
CALM2	0.554989	5.67106e-121
FRZB	0.9563	5.70116e-121
GPX4	-0.663364	7.00501e-121
TBX2	1.01734	2.22495e-120
MAP3K7CL	1.00544	3.72204e-120
SYNE2	1.19131	4.2139e-120
MOXD1	-0.71809	1.10752e-118
CYR61	-0.94304	1.19607e-118
ALDH1A1	-0.938127	1.53961e-118
RP11-452H21.4	-1.76126	8.4548e-118
TBX2-AS1	1.0385	5.45089e-117
ATF3	1.27615	5.45952e-117
PTGS2	-1.02784	5.1964e-116
DPT	-1.35817	7.70206e-116
PLCE1	0.957769	8.17336e-116
SH3BP5	-0.735522	2.7808e-115
ENG	-0.803411	2.70726e-114
GPRC5C	0.921422	6.73714e-114
SERP1	-0.685512	6.8824e-114
TMEM119	-0.658001	7.45147e-114
OMD	-0.815156	7.85339e-114
PLTP	-0.801675	1.6409e-113
CLDN11	-0.67102	5.12831e-113
TNFSF10	-0.68313	5.59159e-113
HSPE1	-0.840472	1.23072e-112
EEF1A1	-0.405081	2.22636e-112
ANKH	-0.788329	2.51894e-112
EMP3	-0.79178	2.91538e-112
PRELP	-0.904667	1.04026e-111
CFH	-0.892557	4.74691e-111
MIR99AHG	-0.766267	5.6056e-111
MTHFD2	1.12496	1.77274e-110
SORT1	0.958449	3.16462e-110
FAP	-0.593827	4.11796e-110
COL18A1	1.2332	6.82584e-110
LOXL1	-0.614006	7.05338e-110
TLN1	1.10714	9.66202e-110
GSTM5	-0.712118	1.62698e-109
FXYD5	-0.755201	2.20218e-109
OAZ1	-0.463669	2.20476e-109
BHLHE41	-0.602808	1.13819e-108
BMP4	-0.713936	1.82312e-108
PDPN	-0.55528	1.38257e-106
WNT2	-0.594144	6.49917e-106
SPOCK1	-0.762039	6.90639e-106
MFAP5	-1.31587	2.24533e-105
UBA52	-0.438333	2.47316e-105
POSTN	-1.49233	3.30532e-105
SNHG25	-0.613332	3.94561e-105
HES4	1.00979	1.27739e-104
RHBDD2	-0.546174	4.91566e-104
SERPING1	-0.628794	6.2613e-104
EPS8	0.984776	1.62059e-102
COL16A1	-0.711927	2.21919e-102
TNS1	1.15346	3.13857e-102
SGCA	0.876955	4.71032e-102
COL10A1	-0.761429	4.81427e-102
MRVI1	1.01594	6.8582e-102
C4orf48	-0.707899	1.80415e-101
RCN3	-0.668174	3.67911e-101
HLA-DRA	-0.798632	3.74668e-101
LGALS1	-0.523457	3.9017e-101
SULF1	-0.930707	4.19045e-101
PCOLCE	-0.754409	6.48413e-101
ITM2A	-0.732133	7.05729e-101
SSPN	-0.663928	1.40644e-100
ESAM	0.776651	4.29698e-100
CXCL12	-0.851233	1.8867e-99
ACTN4	1.01681	3.11373e-99
SAT1	-0.595125	4.13637e-99
SEMA3C	-0.656995	1.64121e-98
CTSH	-0.568686	5.11304e-98
PERP	-0.658083	7.80198e-98
TNFSF13B	-0.635839	1.26965e-97
CDH11	-0.706005	1.6527e-97
TYMP	-0.610221	4.33935e-97
PAGE4	-1.71384	5.92335e-97
ADAMTS1	1.33989	1.19259e-96
IGLC2	-2.65299	2.28377e-96
MTRNR2L10	-0.918291	3.0888e-96
TBC1D1	0.998079	3.1341e-96
EFEMP2	-0.598348	1.06338e-95
PCP4	1.34405	2.4816e-95
CXCL3	-1.02661	2.71419e-95
GADD45B	1.04452	6.30393e-95
HEXB	-0.496166	1.19394e-94
JUN	1.00515	1.38918e-94
RGS10	-0.534681	9.16563e-94
PPP1R12B	1.13144	3.84285e-93
C6orf48	-0.554555	4.09002e-93
HSD11B1	-0.647652	4.64175e-93
C1orf21	-0.623068	1.32407e-92
2022-09-07	0.808375	1.37275e-92
CDH6	0.877253	1.8476e-92
ACAN	0.707426	7.16418e-92
CHPF	-0.609123	8.81481e-92
SERF2	-0.396673	2.41201e-91
GPR20	0.747778	4.92339e-91
NTRK2	1.08715	5.93367e-91
CCL2	-0.738672	7.00167e-91
CXCL8	-1.08805	8.56414e-91
ACTG2	1.10243	9.07188e-91
TWIST2	-0.487743	1.20087e-90
LINC01082	-0.761535	1.09064e-89
CREB3L1	-0.428519	3.70231e-89
MARCKS	-0.72337	8.59207e-89
IGHG4	-1.05167	1.32749e-88
TNFAIP2	-0.675491	2.30427e-88
CTSC	-0.794352	3.04282e-88
ID2	-0.849381	8.04833e-88
TPBG	-0.486514	8.86145e-88
SQSTM1	-0.545364	1.58914e-87
NDRG1	-0.551827	2.46382e-87
SYNM	1.04316	3.0585e-87
BOC	-0.563094	3.61645e-87
ALDH1A3	-0.73474	3.68976e-87
PDK4	1.52248	3.9151e-87
TMA7	-0.492676	1.3332e-86
NRIP2	0.74885	1.53879e-86
MAP1B	0.805005	2.29099e-86
CST2	-0.768673	4.37027e-86
GJA1	-0.499054	9.77545e-86
GPNMB	-0.625646	2.13273e-85
CCDC3	0.941488	3.57083e-85
F2R	-0.862638	3.88192e-85
SPOCK3	-0.746431	3.91807e-85
ZFAS1	-0.583727	4.19214e-85
BASP1	-0.500986	1.07739e-84
HMGA1	-0.746641	2.7273e-84
FLRT2	-0.53426	2.79364e-84
KRT10	-0.538239	8.02135e-84
TMSB4X	-0.374293	1.0846e-83
HLA-DPA1	-0.617968	2.48564e-83
KIAA0040	1.01592	3.45068e-83
CYBA	-0.500631	4.25536e-83
NPDC1	-0.494274	4.6989e-83
TMEM45A	-0.515598	7.1425e-83
CST1	-2.95576	9.73185e-83
CERCAM	-0.526778	1.10902e-82
CYB5A	-0.52482	2.35025e-82
MGST3	0.704679	6.95015e-82
KLF9	0.962477	1.21501e-81
CARMN	0.957224	3.38995e-81
GYPC	-0.546088	4.55627e-81
COMMD6	-0.469975	7.00692e-81
SNHG8	-0.51153	7.82102e-81
COL1A1	-1.81151	1.18274e-80
LSAMP	-0.592115	1.19474e-80
ACTG1	-0.414036	2.0503e-80
PTGIS	-0.522419	2.55234e-80
PTK2	0.860425	4.98064e-80
SLC38A11	0.759435	1.00012e-79
LGALS3BP	-0.550907	1.07785e-79
ZFAND2A	-0.799015	1.79568e-79
GPX8	-0.531217	3.25498e-79
SELENOF	-0.623626	3.95718e-79
CHIC2	-0.487832	4.71032e-79
MYDGF	-0.509055	5.51059e-79
RDH10	-0.576763	8.53605e-79
KRT19	-0.895521	1.61642e-78
APH1A	-0.434179	2.28116e-78
PLCG2	-1.10677	2.36975e-78
BNC2	-0.435145	1.29795e-77
PID1	-0.599917	2.16179e-77
EHD2	0.85685	3.62433e-77
DPP7	-0.467229	5.70721e-77
SCN7A	-0.892278	7.32708e-77
SLPI	-1.02046	8.13927e-77
PLA1A	-0.425566	1.05536e-76
OST4	-0.425839	1.71374e-76
EFHD1	0.778394	1.75137e-76
MT1M	1.26401	1.88212e-76
ZNF706	-0.510524	1.9548e-76
RAMP2	-0.600286	4.96253e-76
FRMD6	-0.474326	5.54728e-76
CNN1	0.873242	6.22014e-76
RBP4	-0.823608	7.39289e-76
ENC1	-0.586259	1.4031e-75
ARHGEF17	0.839502	1.67306e-75
CXCL2	-0.802878	2.06017e-75
COL15A1	-0.646402	3.12939e-75
MYO1B	0.930933	3.48944e-75
SRPX2	-0.392151	4.4272e-75
REXO2	-0.499328	4.66545e-75
CLDN4	-0.774809	5.50544e-75
OAF	-0.605376	6.06981e-75
MMP14	-0.606277	8.26817e-75
APOL1	-0.45476	3.40045e-74
TNFRSF12A	-0.63847	9.83123e-74
SPATS2L	-0.547865	1.85174e-73
PTHLH	-0.475662	2.17204e-73
CMTM3	-0.481659	3.15541e-73
CDKN1A	1.12061	3.5123e-73
SEC62	-0.455834	3.62248e-73
LAGE3	-0.475519	5.42316e-73
TAX1BP3	-0.474338	1.5325e-72
STRA6	-0.421537	1.65193e-72
TACSTD2	-0.784368	2.30426e-72
MIR222HG	-0.536469	2.32835e-72
HLA-DRB1	-0.661224	5.15683e-72
MSRB3	0.939241	6.05706e-72
TPPP3	0.860024	6.2402e-72
BIRC3	-0.613502	6.7789e-72
IGHG1	-1.0706	1.04251e-71
MTRNR2L6	-0.54255	1.05766e-71
SRPX	-0.612671	1.22564e-71
DHRS3	-0.588036	1.35499e-71
SUSD5	0.680969	1.64255e-71
CLMP	-0.416217	2.1176e-71
FBN1	-0.841861	3.70534e-71
PLAUR	-0.521072	3.80708e-71
SLIT2	-0.6662	6.10251e-71
ICAM1	-0.559504	9.00446e-71
NNMT	-0.409105	5.17093e-70
PRDX5	-0.459956	5.51063e-70
CASQ2	0.695718	5.89463e-70
TIMP3	0.806271	1.12832e-69
TRAC	-0.462405	1.56278e-69
PDGFRB	1.08818	1.65818e-69
PTGES	-0.362253	2.03577e-69
UNC5B	-0.487626	2.59668e-69
CAV2	0.795884	2.62872e-69
JAM2	-0.447539	6.80626e-69
KDELR2	-0.455434	8.91393e-69
FXYD3	-0.765924	1.03057e-68
PDGFRL	-0.569597	1.44002e-68
HHIP-AS1	-0.333892	1.62667e-68
ARF4	-0.46334	1.76956e-68
GAS1	-0.640305	2.82485e-68
MPZL1	-0.391872	4.0668e-68
ITGB1	0.60841	4.83563e-68
TGM2	-0.482193	5.40089e-68
SPINT2	-0.492181	7.78368e-68
SERTAD4-AS1	-0.508941	1.81743e-67
COL5A1	-0.686449	1.95384e-67
SAMD11	-0.421393	2.10871e-67
PACSIN2	0.859953	3.37207e-67
DAAM2	0.707927	3.78638e-67
CLEC11A	-0.602143	5.70779e-67
NET1	0.998855	6.04546e-67
RBPMS2	0.71681	7.44675e-67
EGR2	-0.513021	8.86708e-67
TNXB	-0.678388	1.16208e-66
CYGB	-0.444551	1.19517e-66
GAS7	-0.351841	3.23603e-66
SLIT3	0.885474	3.74324e-66
CDC42EP3	-0.414664	9.03729e-66
MGLL	0.824357	1.00881e-65
TGIF1	-0.428669	1.33251e-65
NR2F1-AS1	-0.447202	1.41257e-65
MTCH1	-0.451222	1.50728e-65
ISYNA1	0.883976	1.78081e-65
CD52	-0.68946	1.97784e-65
INHBA	-0.625811	3.96466e-65
VAT1	-0.455363	5.14223e-65
NRGN	0.739242	8.49578e-65
SELENOP	-0.787739	9.24332e-65
KCNAB1	0.726859	1.01281e-64
CTSF	-0.474063	1.43073e-64
INMT	-0.442227	1.64424e-64
GREM1	-0.589917	2.35814e-64
ABCA8	-0.607938	2.42911e-64
CHPT1	-0.445654	4.36128e-64
BST2	-0.51191	4.568e-64
NPM3	-0.355097	5.1899e-64
MYOCD	0.62189	6.67321e-64
NUCB2	-0.400405	7.65246e-64
GABARAPL2	-0.456475	1.06334e-63
ARL4C	-0.405447	2.04811e-63
CCL5	-0.89289	2.90237e-63
DIO3OS	-0.44625	4.24572e-63
CASP4	-0.38485	4.76777e-63
OLFML2A	0.655184	5.56983e-63
GPC3	-0.623608	7.8948e-63
UBE2L6	-0.376163	8.38561e-63
HIP1	0.757407	1.20896e-62
PPIC	-0.555847	1.22975e-62
PEA15	-0.441279	1.39885e-62
IGHA1	-1.17731	3.917e-62
TPSB2	-0.961937	4.13503e-62
CTSD	-0.464997	5.06254e-62
GEM	-0.544648	5.34672e-62
TXN	-0.448888	5.75696e-62
TPST1	-0.356872	6.39445e-62
RGS1	-0.632099	7.03901e-62
KCNA5	0.544009	1.38604e-61
ADD3	-0.550135	1.78015e-61
HEY2	0.620048	3.25309e-61
ITGA8	1.03509	3.76549e-61
PMAIP1	-0.543877	4.15285e-61
AGTRAP	-0.312854	4.93126e-61
GNG2	-0.382446	6.60935e-61
PRKG1	0.663941	6.66163e-61
TMEM9B	-0.349563	6.70003e-61
VKORC1	-0.471754	9.53934e-61
NOVA1	-0.539379	9.57279e-61
AEBP1	-0.54945	1.07468e-60
SLC7A2	0.904347	1.16103e-60
SNRPG	-0.393408	1.61144e-60
CTSS	-0.396398	1.93135e-60
CALM1	0.479066	2.15638e-60
PNRC1	0.672396	2.16269e-60
PDLIM2	-0.442967	3.35476e-60
KDELR3	-0.352719	3.37691e-60
TCEAL9	-0.650318	3.71353e-60
PROCR	-0.425291	5.35653e-60
B4GALT1	-0.507589	6.32355e-60
TMED3	-0.36311	1.35066e-59
JUND	0.991647	1.44831e-59
ODF3B	-0.417643	1.95449e-59
PPP3CA	-0.42605	2.22664e-59
PHLDA3	-0.423936	2.23045e-59
AKAP1	0.775876	2.76612e-59
SERPINI1	0.634708	6.60948e-59
UCHL1	-0.359243	7.50097e-59
ARHGEF7	0.757109	1.04595e-58
LSP1	-0.489409	1.22031e-58
ZFHX4	-0.414295	1.684e-58
EEF1B2	-0.385949	2.98262e-58
NCOA7	-0.469259	3.29899e-58
VAMP5	-0.417025	4.15589e-58
VCL	0.927842	9.53903e-58
COTL1	-0.42292	9.63702e-58
RGS2	-0.571323	2.00782e-57
SERPINE1	-0.639531	2.18414e-57
MSC	-0.450397	2.56246e-57
PIM1	-0.446047	6.90277e-57
QSOX1	-0.444448	7.92624e-57
ABLIM1	-0.453577	9.02661e-57
NEGR1	-0.403765	1.22294e-56
INPP4B	0.665823	1.41195e-56
UBA2	0.7364	1.76964e-56
MAPRE2	0.778262	1.8433e-56
NRP2	-0.376056	2.17146e-56
DPYSL3	-0.318234	3.58942e-56
OSR2	-0.542118	4.91752e-56
TMEM219	-0.392223	6.83069e-56
JTB	-0.386238	7.63782e-56
CDC26	-0.330642	1.00031e-55
DGKH	0.631224	1.752e-55
C8orf59	-0.381714	2.11449e-55
SYNPO2	0.888946	2.11487e-55
CCDC34	-0.34589	3.46447e-55
MBP	-0.360599	3.5999e-55
KCTD12	-0.396799	4.45296e-55
CTSB	-0.51388	8.628e-55
GLT8D2	-0.390658	1.82009e-54
SPHK1	-0.358471	2.0568e-54
HMGN1	-0.420891	3.97606e-54
PMP22	-0.433423	4.08597e-54
MRPL18	-0.427615	4.36203e-54
NUDT4	0.890732	4.8057e-54
ADAMTS2	-0.335106	5.48496e-54
KLF5	-0.496066	5.56617e-54
LEPR	-0.542948	6.06037e-54
ACACB	-0.64957	7.9772e-54
SMCO4	-0.334123	8.84627e-54
STEAP1	-0.336885	1.15761e-53
P4HA1	-0.368078	1.1744e-53
TMEM179B	-0.336996	1.39981e-53
SEC61B	-0.388647	1.49227e-53
FST	-0.403252	2.47932e-53
SARAF	-0.401048	2.6161e-53
DNPH1	-0.345695	3.52436e-53
ETHE1	-0.353416	5.12876e-53
SYCE1L	-0.499275	5.42013e-53
MCUB	-0.298971	5.99036e-53
CNIH1	-0.31984	6.37677e-53
LTBP3	-0.424243	6.75721e-53
PLPP1	-0.404487	6.7778e-53
SNRPD2	-0.377653	8.72359e-53
ABL2	-0.498128	9.77615e-53
JADE1	0.816924	1.23006e-52
SUMO3	-0.300704	1.82504e-52
PDE3A	0.711035	3.29785e-52
PLA2G16	-0.418584	3.31036e-52
TUBB	-0.380931	3.42584e-52
NFIX	-0.431533	3.96784e-52
CD47	-0.399378	4.34918e-52
LARP6	-0.392508	4.52442e-52
GATA2	-0.484032	6.29362e-52
LY96	-0.339592	8.64252e-52
FHL5	0.749227	9.04692e-52
EBF1	0.709048	1.36039e-51
ZNF331	1.36349	1.54293e-51
FAAP20	-0.339535	2.09051e-51
BEX3	-0.593762	2.58657e-51
MYL6B	-0.380493	3.31631e-51
CD55	-0.394443	3.45492e-51
KRT17	-0.883363	4.03178e-51
KRTCAP2	-0.346744	4.87697e-51
TSC22D3	0.721614	5.69117e-51
TNFAIP6	-0.487394	7.05411e-51
HLA-DPB1	-0.473914	8.93245e-51
THSD4	-0.342404	9.78756e-51
ERRFI1	-0.544361	1.09519e-50
CCL4	-0.704081	1.22938e-50
ROCK1	0.820539	1.2417e-50
TM4SF1	-0.639107	1.79414e-50
TNFAIP3	-0.457015	1.87417e-50
C6orf15	-0.458445	2.16045e-50
ANGPTL2	-0.347972	2.23059e-50
VAMP8	-0.384791	2.47121e-50
LGALS9	-0.333979	2.63891e-50
FAM114A1	-0.345128	3.16662e-50
ADAMTS4	0.968637	3.46082e-50
NFKBIA	-0.47661	5.14688e-50
JUNB	0.530031	8.98751e-50
MRAS	-0.338901	1.13036e-49
PSMB9	-0.354149	1.58486e-49
RBPMS	0.733626	1.61282e-49
TRAM1	-0.365671	2.06972e-49
TCN2	-0.256785	5.08516e-49
PLBD1	-0.289525	5.76468e-49
LIMA1	-0.429683	7.23356e-49
PRDX4	-0.353949	7.51886e-49
DUSP6	-0.406902	8.5944e-49
NFASC	0.68176	9.45558e-49
REX1BD	-0.463365	1.27385e-48
HEBP1	-0.316727	1.54036e-48
PAM	-0.437022	2.18951e-48
AR	-0.508767	2.5844e-48
CACNA1H	0.518453	3.26777e-48
SPON1	-0.383496	4.02978e-48
RNF152	0.707688	5.94181e-48
KCNE4	0.718345	7.48225e-48
SKIL	-0.429964	7.78932e-48
ADGRF5	0.569841	9.09918e-48
COBLL1	0.646505	1.07373e-47
FKBP11	-0.345176	1.36404e-47
YIPF2	-0.299452	1.49939e-47
HSPH1	-0.426395	1.57969e-47
SUGCT	-0.432464	1.95523e-47
KRT8	-0.546972	2.0341e-47
FKBP9	-0.346822	2.14034e-47
TMED10	-0.319809	2.24737e-47
CNPY2	-0.312125	2.72258e-47
PRR13	-0.280529	2.72879e-47
BLVRB	-0.298508	2.74728e-47
SLC44A1	-0.312855	2.78019e-47
LPAR6	-0.363656	3.05888e-47
BTG2	1.14499	3.26781e-47
IFNGR2	-0.319602	4.09162e-47
FILIP1L	0.729907	5.56769e-47
MMP7	-0.539532	7.31678e-47
CBR3	-0.419905	9.30093e-47
CELF2	-0.331758	9.37944e-47
PRCP	-0.315778	1.01401e-46
SH3BGRL	0.509808	1.10836e-46
TSKU	-0.259067	1.18872e-46
THBS4	-0.874084	1.32763e-46
FAM107A	-0.422026	1.46384e-46
KDELR1	-0.317397	1.8342e-46
CD151	0.610996	2.97435e-46
CDKN2B	-0.278332	4.7539e-46
GNAS	0.646737	5.00231e-46
CD44	-0.381788	5.06989e-46
SPG21	-0.319021	6.4093e-46
CXCR4	-0.552353	6.48719e-46
FUOM	-0.305054	7.6073e-46
CHID1	-0.323344	7.84899e-46
OAZ2	0.727179	9.86894e-46
RBP1	-0.329944	1.00046e-45
NFKB1	-0.371956	1.00094e-45
COMT	-0.288316	1.05101e-45
INPP5A	0.543526	1.13243e-45
PFDN4	-0.267027	1.22539e-45
C19orf24	-0.323614	1.33043e-45
LGI4	0.423607	1.47664e-45
FKBP10	-0.312183	1.50021e-45
CISD1	-0.334115	1.72195e-45
FAM162B	0.702048	3.39206e-45
CFI	-0.267522	3.76564e-45
SMIM4	-0.31462	4.26918e-45
TMEM167A	-0.345484	4.64476e-45
ECHDC2	-0.332236	4.97144e-45
GLT8D1	-0.285355	6.91534e-45
FSTL3	-0.394764	7.04272e-45
COL4A2	0.920483	7.09541e-45
ADM	-0.517662	8.02671e-45
PYCARD	-0.311399	8.22026e-45
SEC61G	-0.386032	1.5659e-44
MYL12B	-0.349868	1.85455e-44
AKR1A1	-0.271615	1.96897e-44
JAG1	0.824539	2.19302e-44
DAP	-0.312826	2.41195e-44
GUCY1A2	0.85184	2.4641e-44
CAPG	-0.321058	2.81622e-44
SDF4	-0.361268	3.0565e-44
NRXN2	-0.254034	3.37065e-44
FSCN1	-0.30934	3.55926e-44
NFE2L2	-0.379684	3.66883e-44
ANKRD35	-0.284436	4.00088e-44
RUNX1	-0.383376	5.38365e-44
HEXA	-0.283701	5.52416e-44
PYCR1	-0.273685	6.02954e-44
SMPDL3A	-0.330479	6.28822e-44
ENTPD1	0.632341	6.95773e-44
POLR2L	-0.342595	1.23562e-43
GPM6B	-0.64451	1.31584e-43
FMNL2	-0.280908	1.47636e-43
CACYBP	-0.408063	1.61049e-43
ELF3	-0.460256	2.90528e-43
MIF	-0.407575	3.50472e-43
ISCU	-0.349813	4.74818e-43
ANG	-0.339388	6.78528e-43
FRMD3	0.646524	1.015e-42
KANK2	0.732003	1.05064e-42
TMBIM4	-0.259456	1.07521e-42
UFM1	-0.329344	1.38029e-42
ASPN	-0.433602	1.41318e-42
SLC38A1	0.709673	1.53897e-42
APRT	-0.323168	1.85313e-42
BLOC1S2	-0.270001	2.09362e-42
CD302	-0.389354	2.22571e-42
SCP2	-0.308973	2.36145e-42
IFI27L2	-0.32976	2.75048e-42
ATRAID	-0.298678	2.7576e-42
CKLF	-0.269269	2.76142e-42
C15orf61	-0.311046	2.88028e-42
DACT3	0.516418	3.00022e-42
CKS1B	-0.314718	4.52168e-42
PLOD2	-0.286046	5.03907e-42
NTM	-0.327547	5.2751e-42
RCN1	-0.274334	5.95659e-42
SELENOH	-0.460805	6.05852e-42
WWTR1	-0.343607	6.93102e-42
NUPR1	-0.348724	9.61607e-42
TMEM248	-0.266552	1.01859e-41
SNHG19	-0.383407	1.20771e-41
NEU1	-0.382774	1.26805e-41
ACTB	0.259879	1.29785e-41
RASL11A	0.67367	1.3464e-41
CNN2	-0.36766	1.3932e-41
TMEM147	-0.312422	1.9133e-41
CPQ	-0.336989	1.94944e-41
EMILIN1	-0.492039	2.1356e-41
TPM3	-0.283452	4.1621e-41
TMEM38B	0.66961	4.34181e-41
2022-09-04	0.710911	4.58983e-41
P3H3	-0.287846	6.90294e-41
CD83	-0.388882	7.12208e-41
FAM129A	0.903859	7.30776e-41
CD68	-0.275953	1.04779e-40
AOC3	0.710542	1.21898e-40
ZCCHC24	-0.295329	1.27625e-40
FAM229B	-0.300825	1.28117e-40
ST3GAL4	-0.284788	1.40041e-40
AZGP1	-0.362091	1.4401e-40
FOS	0.852622	1.58108e-40
TTC3	-0.342386	1.82713e-40
SSR4	-0.342935	1.95822e-40
SMTN	0.675965	2.77272e-40
FLT3LG	-0.252449	3.57294e-40
RGS16	0.820994	4.49625e-40
KLF2	0.988646	4.54507e-40
LDLRAD4	-0.32245	4.75153e-40
EPB41L4A-AS1	-0.298805	5.52866e-40
NINJ1	-0.294702	7.80849e-40
GPAA1	-0.263603	9.59575e-40
SPSB1	-0.3297	1.47087e-39
ABRACL	-0.26558	2.11601e-39
RASGRP2	0.695615	2.93077e-39
CDC42EP5	-0.327634	2.94535e-39
TMEM91	-0.291483	2.95229e-39
MANF	-0.31029	2.9663e-39
TNFRSF14	-0.295736	3.02129e-39
MAP3K20	0.89588	3.30721e-39
PQLC3	-0.261305	3.34043e-39
GGT5	-0.415377	4.4808e-39
MXRA7	-0.312238	5.08422e-39
WDR83OS	-0.315562	5.94164e-39
LDB3	0.534444	5.94369e-39
CCL19	-2.68526	5.98764e-39
SNCG	0.980373	8.17731e-39
HSD17B14	-0.278597	9.29e-39
RNF145	-0.29517	1.03418e-38
SERTAD1	0.759716	1.04111e-38
HIC1	-0.259053	1.15492e-38
KIAA0930	-0.260077	1.19301e-38
ASPSCR1	-0.339436	1.4606e-38
SDC3	-0.281637	1.68064e-38
LAMA2	-0.371349	1.85661e-38
SFN	-0.68713	1.85763e-38
GAS6	-0.362042	2.44458e-38
COL4A1	0.927473	3.12526e-38
PTGIR	0.508715	3.47349e-38
COPZ2	-0.287015	3.80882e-38
CAP2	0.612401	3.97119e-38
ABI3BP	-0.336978	5.69961e-38
SURF4	-0.288446	5.85314e-38
MGAT1	-0.279028	6.19224e-38
TPP1	-0.253368	6.68155e-38
CCDC102B	0.661902	7.11119e-38
TYROBP	-0.403511	7.681e-38
ERLEC1	-0.258174	1.13823e-37
C5orf15	-0.261221	1.1663e-37
UAP1	-0.25021	1.19685e-37
SCARB2	-0.318449	1.22887e-37
PGM2L1	-0.327853	1.45448e-37
SH3D19	-0.3053	1.76347e-37
PRSS23	-0.395562	2.49927e-37
SMIM22	-0.395367	2.78641e-37
DMD	0.663824	2.88447e-37
ZNF106	-0.388202	3.05161e-37
A2M	0.285574	3.09342e-37
SPECC1	0.522622	4.25433e-37
NLRP1	-0.381131	5.42013e-37
ARL6IP5	-0.296679	6.61079e-37
CHCHD10	0.616845	7.22001e-37
ERGIC3	-0.263098	8.81278e-37
SMIM26	-0.341773	1.20898e-36
BAMBI	-0.341308	1.21438e-36
KRT15	-0.649985	1.55095e-36
TACC1	0.723525	1.8712e-36
KLF4	-0.272319	2.0309e-36
DNAJC1	-0.291704	2.16845e-36
CKAP4	-0.263563	2.35792e-36
F3	-0.340421	3.56904e-36
PPDPF	-0.282845	3.8063e-36
MUC12	-0.273277	4.21418e-36
TSTD1	-0.38672	4.82822e-36
INSIG1	-0.285512	6.39699e-36
RAB34	-0.337489	6.64567e-36
CASC4	-0.293715	9.23097e-36
MT1A	1.40192	1.01534e-35
PDLIM5	0.679106	1.06103e-35
FLNB	-0.275613	1.12947e-35
FAM198B	-0.253116	1.14444e-35
TGFB1I1	0.741434	1.17428e-35
FKBP7	-0.272765	1.29935e-35
FAM200B	-0.254702	1.47179e-35
AES	-0.284728	2.15669e-35
RAPGEF5	0.47423	2.67981e-35
CD63	-0.279049	2.78433e-35
RAB32	-0.270554	2.78982e-35
SELENOS	-0.359407	3.69539e-35
TMEM243	-0.255158	4.42749e-35
HRH2	0.569263	5.55729e-35
SSR2	-0.311984	5.99387e-35
PTP4A2	-0.267561	6.49032e-35
PSME2	-0.276113	6.77981e-35
LAMA5	0.519383	7.334e-35
VCAM1	-0.362737	7.71327e-35
IP6K2	-0.294639	9.0424e-35
LAYN	-0.271754	9.17456e-35
PCDH9	-0.45693	9.32381e-35
STK17B	-0.323331	9.97017e-35
PDIA3	-0.266704	1.24533e-34
PLIN2	-0.294628	1.32964e-34
SGK1	-0.297191	1.44348e-34
PDIA4	-0.253979	1.63321e-34
COL3A1	-1.11742	2.67913e-34
MAN1A1	-0.265641	2.89429e-34
MRPS33	-0.256076	2.93429e-34
SRM	-0.287813	3.13117e-34
RIN2	-0.255283	3.63237e-34
SNRPE	-0.265601	6.09069e-34
MORF4L2	-0.303098	6.30681e-34
NRARP	0.39388	9.62735e-34
NR2F2	0.587245	9.68386e-34
RSRP1	-0.312369	1.00415e-33
DCTD	-0.278682	1.17483e-33
LAPTM4A	-0.251603	1.22292e-33
CKS2	-0.327915	1.98238e-33
P4HB	-0.301863	2.00295e-33
PLS3	0.725105	2.27434e-33
PRDX1	-0.295331	2.50543e-33
ANXA5	-0.348047	2.5238e-33
ADCY3	0.674518	2.77649e-33
ARF6	-0.274231	2.85964e-33
UXT	-0.265877	4.95534e-33
CCL3	-0.343752	5.13422e-33
LUZP1	-0.296619	5.33296e-33
TPSAB1	-0.882566	5.48799e-33
MALAT1	0.283203	6.93765e-33
CCND1	0.865913	7.92726e-33
REL	-0.339865	1.50146e-32
KCNMB1	0.581061	1.52383e-32
RRAD	0.919528	1.69687e-32
THBS1	-0.263521	3.04269e-32
SSU72	-0.251986	3.43514e-32
HLA-DRB5	-0.378221	3.55555e-32
NFIC	-0.257091	4.14334e-32
STAT3	0.716033	4.29558e-32
IER2	0.593181	5.34068e-32
DEFB1	-0.642647	6.75136e-32
TSPO	-0.276175	9.54079e-32
WTIP	0.620728	1.20879e-31
CEBPD	0.597156	1.7516e-31
IL6ST	-0.321944	1.76499e-31
FGFR1	-0.281825	1.96257e-31
ID4	0.722669	2.21802e-31
TCEAL8	-0.257119	2.27973e-31
TMEM9	-0.250218	2.56145e-31
PTMS	0.493062	2.66291e-31
HMOX1	-0.318928	2.81164e-31
SDC4	-0.315498	3.43667e-31
HSBP1	-0.254664	3.93589e-31
ZC3H12A	-0.287273	4.27949e-31
NPNT	0.581781	4.64504e-31
DUSP2	-0.372905	4.7196e-31
CD40	-0.265201	5.00633e-31
DMKN	-0.292196	5.60711e-31
STMP1	-0.283013	8.44683e-31
AQP3	-0.256646	9.26814e-31
S100A2	-1.01358	1.09482e-30
MTRNR2L1	-0.512328	1.11229e-30
WFDC2	-0.436561	1.17994e-30
AFAP1L2	0.42041	1.49151e-30
PTN	-0.847475	1.63593e-30
CAMK2G	0.583613	1.8499e-30
TCIM	-0.392264	2.86811e-30
CCDC107	0.733338	3.21469e-30
PABPC1	-0.546769	4.99026e-30
PTCH1	-0.274386	5.20798e-30
DDX5	0.335739	5.4087e-30
ODF2L	-0.264805	6.03563e-30
MAP2	0.483841	7.05243e-30
JAK1	0.606878	7.54192e-30
CCDC85B	-0.28324	1.47795e-29
CCL26	-0.503594	1.58655e-29
UBE2B	-0.262916	1.8825e-29
OPA3	0.505431	2.04413e-29
COL12A1	-0.347354	2.10882e-29
ITGA3	0.40715	2.29288e-29
C4orf3	-0.274991	2.32048e-29
MRPS21	-0.280923	2.86912e-29
IL1R1	-0.28397	3.39696e-29
RASL12	0.562806	3.83943e-29
NEAT1	0.632523	4.51316e-29
AC245297.3	-0.278802	5.21601e-29
WTAP	-0.363969	5.89913e-29
APOC1	-0.367849	6.1951e-29
LMNA	0.564136	1.17074e-28
FAM13C	0.416286	1.3653e-28
AC013461.1	0.8462	1.43967e-28
ARPC1A	0.603385	1.72188e-28
TGFB1	-0.299242	2.03367e-28
NEURL1B	0.614832	2.13809e-28
ITIH5	0.674855	3.84341e-28
GNG5	-0.250791	5.05991e-28
TIPARP	0.79658	5.19883e-28
SLCO3A1	0.572235	5.38112e-28
PGM5	0.573347	6.23437e-28
HRC	0.463409	6.88974e-28
RACK1	-0.457345	1.26925e-27
SRGN	-0.45776	1.58617e-27
RRBP1	-0.298716	2.57367e-27
RABGAP1	0.558998	2.7452e-27
BDH2	-0.263726	2.81764e-27
ESR1	-0.331	5.21111e-27
DMAC1	-0.261502	7.29066e-27
C1QTNF4	-0.266503	1.05926e-26
NR4A1	0.625655	1.3243e-26
RCSD1	0.415598	2.81202e-26
GUCY1B1	0.491419	3.28883e-26
PDE1A	0.5327	3.34942e-26
TRIB1	-0.335747	5.34225e-26
SPEG	0.545081	7.30709e-26
PLAU	-0.278658	5.48328e-25
AREG	-0.590451	5.64516e-25
HSPB6	-0.289712	5.86846e-25
ARHGAP10	0.598617	7.67548e-25
ADAMTS9	0.56126	8.24542e-25
NORAD	-0.312683	8.46511e-25
FRMD4A	0.506865	8.78255e-25
ZBTB38	0.614676	1.00808e-24
GLRX	-0.273147	3.58299e-24
HTRA1	-0.300883	5.05699e-24
NTRK3	0.425062	1.08973e-23
MXI1	0.538737	1.78236e-23
ZFP36L1	-0.271793	2.98248e-23
LIF	-0.290476	4.68577e-23
DLC1	0.638845	4.88325e-23
FGD4	0.495351	8.12731e-23
ISG20	-0.256442	9.01269e-23
FBXO32	0.625306	1.11338e-22
S1PR3	0.516604	1.2492e-22
LAMB1	-0.270548	1.28832e-22
NOP53	-0.415158	1.79635e-22
MSMB	-1.18332	1.86371e-22
LRRFIP1	0.634452	1.99283e-22
FN1	-0.532846	2.62279e-22
PPP1CB	0.670229	6.11867e-22
ACPP	-0.666172	8.14345e-22
ROCK2	0.587969	1.45601e-21
ZBTB20	-0.304012	1.8213e-21
B3GNT2	0.473592	2.01597e-21
SBSPON	0.477439	2.03646e-21
ACTN1	0.5574	2.05667e-21
CYCS	0.818738	3.27861e-21
SLC25A4	0.619115	4.80486e-21
TGFBI	-0.365236	5.00123e-21
THY1	0.252616	1.62021e-20
ITGA1	0.652969	1.64627e-20
RASAL2	0.450286	1.69777e-20
HACD1	0.398122	1.78908e-20
HBB	0.920669	2.57047e-20
TCEAL7	-0.319006	4.00853e-20
FOXC1	0.596456	4.64789e-20
PAMR1	-0.275029	7.81647e-20
TTLL7	0.490002	8.03393e-20
SEPP1	-0.477292	9.89813e-20
PTPRG	0.448199	1.39411e-19
NFIA	-0.26235	1.7783e-19
YBX3	0.654347	2.47235e-19
HSP90AB1	0.252899	2.6974e-19
SAP18	-0.302258	4.08799e-19
SNTA1	0.389369	6.45714e-19
PEAR1	0.382921	7.37705e-19
CACNA1C	0.389957	7.50977e-19
PAWR	0.557394	8.53551e-19
PCSK1N	-0.533499	8.72149e-19
ID3	-0.33449	1.27165e-18
PARM1	0.532924	1.2892e-18
MYLIP	0.506084	1.5249e-18
IQGAP1	0.643471	2.47612e-18
DKK3	-0.267582	3.24416e-18
IER3	0.494633	6.43182e-18
PIP5K1B	0.390745	7.05242e-18
LZTS1	0.444839	7.1144e-18
SOD3	0.290691	7.62957e-18
ADRA2A	0.668793	4.32785e-17
NOL3	0.458446	5.58171e-17
YWHAB	0.405929	7.33348e-17
FRY	0.509921	8.24877e-17
GDF15	-0.267113	3.05598e-16
HSPB7	0.416117	3.17621e-16
NPY1R	0.341795	3.49539e-16
SRRM2	0.487943	4.20039e-16
PRAC1	-0.349473	6.10325e-16
PDLIM1	0.493938	6.59773e-16
MIDN	0.653907	7.14893e-16
MPRIP	0.56959	9.5382e-16
AGT	-0.669361	9.81762e-16
TNC	-0.264817	1.23617e-15
PTEN	0.564654	1.2735e-15
SPTBN1	-0.270151	1.35725e-15
ARHGAP42	0.362161	2.0259e-15
LHFP	0.75008	5.32033e-15
MT1F	-0.376856	5.59206e-15
WDR1	0.523948	6.45928e-15
PPP1R12C	0.484732	8.59443e-15
PHLDA2	0.509634	1.49831e-14
TRAK1	0.395823	1.51827e-14
KCNMA1	0.407751	1.66071e-14
PDE5A	0.502264	1.66109e-14
NCL	0.387212	6.37445e-14
FARP1	0.482221	1.00967e-13
AVPR1A	0.434982	1.055e-13
GRK5	0.446262	1.19191e-13
C10orf10	0.682734	1.67461e-13
RORB	-0.322105	1.95239e-13
GUCY1B3	0.473608	2.09403e-13
COL5A3	0.340624	5.79552e-13
LGALSL	0.363673	5.88109e-13
CD81	0.447769	6.97205e-13
TJP1	0.512061	7.61372e-13
GUCY1A1	0.551354	1.67242e-12
HMGB1	0.251511	1.73342e-12
DMPK	0.389956	1.76661e-12
ZFP36	0.665648	2.73442e-12
CRTC3	0.435992	3.1939e-12
SLC25A3	0.269175	3.25297e-12
MT2A	0.290032	3.83705e-12
THOC2	0.512296	4.64272e-12
POMP	0.401417	4.68534e-12
MACF1	0.724721	4.84865e-12
NCK2	0.37274	5.79705e-12
EPN2	0.464994	6.39184e-12
PLCB4	0.377565	9.98235e-12
STOM	0.47089	1.01194e-11
TMEM47	0.488417	2.06623e-11
SLC25A5	0.437787	8.15187e-11
HBEGF	-0.346145	8.49822e-11
POLR2J3	0.500486	1.058e-10
HNRNPU	0.437901	1.27035e-10
NFIL3	0.575506	1.37775e-10
PMEPA1	0.441098	1.43359e-10
NEXN	0.50543	1.44557e-10
CHURC1	0.485374	3.28827e-10
NR2F2-AS1	0.430532	3.46473e-10
USMG5	-0.334361	3.60773e-10
CKB	0.545872	3.90969e-10
ADCY6	0.311481	5.66778e-10
VIM	0.294471	8.35333e-10
XRCC5	0.451449	8.49917e-10
APLP2	0.446996	8.73634e-10
VASP	0.430286	9.47366e-10
IER5L	0.520826	1.14706e-09
PAG1	0.389778	5.19151e-09
CDC5L	0.452574	7.16423e-09
ENDOD1	0.468848	8.12184e-09
MEF2D	0.393575	8.47001e-09
HOPX	0.567952	9.43291e-09
CHD4	0.488734	1.64845e-08
HSDL2	0.37153	1.68334e-08
GUCY1A3	0.429301	1.95076e-08
MICAL1	0.337346	3.82915e-08
CAVIN3	0.66098	4.26913e-08
CRISPLD2	0.616776	5.61373e-08
DEK	0.396164	5.89297e-08
ECE1	0.395189	6.35287e-08
FOXC2	0.366511	7.07517e-08
ZEB2	0.409342	7.19103e-08
ZFAND5	0.592491	8.40735e-08
NDRG2	0.435768	8.46014e-08
MT1E	0.537528	9.45928e-08
TSPAN14	0.314712	1.07911e-07
ANXA6	0.473896	1.41805e-07
FBLIM1	0.432315	1.48513e-07
CTBP2	0.410182	1.56862e-07
LTBP1	0.658665	1.59728e-07
MT1G	-0.299247	1.69552e-07
FADS3	0.420823	1.98576e-07
PLXDC1	0.575176	2.20886e-07
TUBB4B	0.466767	2.31558e-07
APP	0.369219	3.91459e-07
LIMS2	0.382028	4.33084e-07
ARHGAP29	0.403681	4.33824e-07
MYO1C	0.464282	4.46323e-07
SET	0.37219	6.30602e-07
ARHGEF12	0.379814	6.47818e-07
HIST1H4C	0.47811	8.0537e-07
DYNC1LI2	0.45929	8.44362e-07
LDLR	0.369023	9.48682e-07
RASSF3	0.369191	1.135e-06
FHL1	0.608419	1.14547e-06
MYH9	0.452498	1.34622e-06
APOE	-0.569347	1.97511e-06
TBL1X	0.360694	1.97592e-06
C14orf2	-0.264325	2.571e-06
EDIL3	0.374919	4.1962e-06
INF2	0.336041	4.95092e-06
VSTM4	0.290079	5.48555e-06
SON	0.290577	5.53157e-06
DES	0.709382	6.44337e-06
EIF3K	0.263512	7.46963e-06
STK38L	0.341855	8.14725e-06
SMARCD3	0.415929	9.66946e-06
C5orf24	0.46737	1.05164e-05
CSDC2	0.314914	1.06931e-05
SNRK	0.280334	1.20814e-05
CABIN1	0.337903	1.21632e-05
RRAS	0.553486	1.50993e-05
PHLDA1	0.309859	1.83505e-05
FAT1	0.393853	2.36284e-05
SMAP2	0.251052	2.43323e-05
PICALM	0.461756	2.44239e-05
APBB2	0.288383	2.71672e-05
MAP7D3	0.45652	2.80694e-05
SOCS3	0.347976	2.87777e-05
FOSB	0.447832	2.98678e-05
MGEA5	0.367421	3.13178e-05
ITPR1	0.291546	3.91897e-05
HEYL	0.30342	5.52594e-05
AC090498.1	-0.520435	5.76142e-05
SLC12A2	0.381922	6.10116e-05
YPEL2	0.358166	6.51506e-05
NES	0.420701	7.91228e-05
AIG1	0.400918	8.09735e-05
SRSF3	0.283805	8.11725e-05
ARPC5	0.414663	9.43592e-05
MMP11	-0.381038	0.000119706
VPS13D	0.268647	0.000127914
MXD4	0.377667	0.000139043
SELENBP1	0.439656	0.000208376
PTRF	0.478223	0.000211772
CDC42	0.311373	0.000211925
ETS2	0.461043	0.000214251
CAMK2N1	0.464848	0.000215848
ABI2	0.446757	0.000225064
RAP2A	0.259691	0.000247034
EHBP1L1	0.320464	0.000471784
DDX24	0.33198	0.000511388
CSRP1	0.456016	0.000655486
CSNK1E	0.4043	0.000656418
RNF180	0.270239	0.000785201
CDS2	0.37833	0.000915664
UBE2M	0.364709	0.00092376
CAP1	0.413636	0.000957631
ARPC2	0.251598	0.00101025
MSN	0.382059	0.00119628
KAT6B	0.312668	0.00131474
EIF4G2	0.273352	0.00133546
TAX1BP1	0.383687	0.00141325
MAP4	0.431843	0.00160099
TLE1	0.353557	0.00187104
HIPK2	0.311819	0.0019536
LEPROT	0.373494	0.00254614
EDNRA	0.387112	0.00283843
RSU1	0.399642	0.00311973
MGST2	0.437655	0.00323594
PSMB6	0.364314	0.00400251
BGN	-0.355609	0.00459491
RASSF4	0.336225	0.00617689
IMPA2	0.290786	0.00682063
ENAH	0.490696	0.00780141
SMOC2	0.342385	0.00943728
EGR1	0.731495	0.00944763
ECI1	0.299718	0.0127014
NID1	0.422985	0.0135355
ADGRE5	0.326037	0.013753
EIF4A1	0.292316	0.0189091
GADD45G	0.575317	0.0201933
MYO1E	0.268259	0.0206066
PALLD	0.459573	0.0210939
TOB2	0.429787	0.0257719
PER1	0.306856	0.0285009
FOSL2	0.448932	0.0337729
SMC1A	0.302241	0.0378544
TRAF5	0.264462	0.0393719
GLA	0.647816	0.0496332
RBM39	0.250255	0.0525464
MAGED2	0.353623	0.0613065
RERG	0.345704	0.0625167
OSBPL1A	0.334678	0.0664176
VAPA	0.330806	0.0667233
PRMT9	0.394445	0.0696974
AKAP13	0.405174	0.0718113
UBXN1	0.294786	0.0944569
LDHA	0.303755	0.0957031
CRYAB	0.400113	0.0975202
ARHGAP1	0.326135	0.0976959
SH3KBP1	0.38175	0.098373
PLEKHO1	0.381112	0.0997256
STARD13	0.260755	0.101034
EGFLAM	0.334992	0.104203
KIF13A	0.302082	0.105954
ABTB1	0.325847	0.113362
ANAPC16	0.292179	0.128938
SELENOW	0.426604	0.146362
PHLDB2	0.367432	0.153273
PPP2R5A	0.250099	0.176447
FERMT2	0.387057	0.191722
PURB	0.260848	0.201749
UBE2S	0.488148	0.256142
ZC3H13	0.384721	0.333655
NR4A2	0.4492	0.363242
SPEN	0.313834	0.414154
PIP4K2A	0.283409	0.433587
ARID5A	0.34939	0.437919
PJA2	0.361186	0.440195
SMIM12	0.31091	0.443635
HLA-E	0.304493	0.569743
H1FX	0.409366	0.583068
PTPRK	0.262543	0.789364
GNAI2	0.316246	0.827159
DDX17	0.304502	0.894684
PSMD8	0.336867	0.990804
NTN4	0.341571	1
DDX3X	0.314323	1
TXNIP	0.545046	1
BCL6	0.387226	1
CRIM1	0.579482	1
TCF25	0.333084	1
IK	0.355699	1
WASF2	0.355004	1
SLMAP	0.358664	1
MKNK2	0.361797	1
PIK3C2A	0.26002	1
C12orf75	0.719573	1
RGCC	0.398551	1
FOXO3	0.329811	1
KMT2A	0.320117	1
SEMA4A	0.266151	1
ANO1	0.351594	1
SYTL2	0.268193	1
ACTR3	0.351056	1
ANGPTL4	0.280838	1
MKLN1	0.291276	1
NT5DC2	0.346538	1
PRKAR2B	0.324904	1
HIF1A	0.301782	1
CD46	0.409795	1
SPARC	0.283934	1
RHOQ	0.313598	1
YWHAQ	0.270826	1
PRKAR1A	0.305969	1
CDC42BPA	0.313396	1
DEPP1	0.52489	1
NR3C1	0.387388	1
SMARCA5	0.287713	1
MOB2	0.371741	1
CDK11B	0.271638	1
SF3B1	0.310597	1
PARP1	0.27746	1
ISG15	0.428159	1
HNRNPD	0.304058	1
VEZF1	0.298889	1
NFIB	0.298822	1
TNS2	0.364116	1
STK24	0.27704	1
FAM122A	0.261301	1
CCNL1	0.323419	1
DNTTIP2	0.309707	1
PTPN12	0.360654	1
PDCL3	0.313559	1
ILK	0.348234	1
SYPL1	0.336815	1
ETS1	0.316731	1
PPP2R5E	0.303588	1
NMD3	0.267384	1
EHD1	0.272209	1
YWHAH	0.309872	1
SORBS1	0.325679	1
CTDSPL	0.302221	1
SMARCC2	0.250959	1
MED13L	0.274219	1
FDFT1	0.318267	1
ARIH1	0.294467	1
GPATCH4	0.255286	1
CYFIP1	0.303684	1
EVA1C	0.305062	1
CHD6	0.30027	1
USP47	0.258696	1
NR4A3	0.415467	1
CAMTA1	0.281963	1
SYNGR2	0.272304	1
LRRC8A	0.293205	1
HNRNPAB	0.285075	1
PITPNB	0.287556	1
CYTOR	0.30896	1
UGCG	0.303694	1
KLHL36	0.256067	1
ARFGAP3	0.262483	1
CDC42EP4	0.315787	1
PRR34-AS1	0.323525	1
PSMD4	0.302931	1
XRN2	0.260543	1
IDH2	0.288724	1
ST5	0.309722	1
COPS6	0.296321	1
CHSY1	0.291259	1
KPNA6	0.276083	1
LHFPL6	0.349328	1
ZBTB10	0.250251	1
OPTN	0.310535	1
NCOR1	0.300735	1
SASH1	0.261171	1
PPM1G	0.283916	1
EPC1	0.294222	1
THRAP3	0.298396	1
ASAP1	0.338075	1
PSMC5	0.279522	1
GNB1	0.301106	1
LAMB2	0.25186	1
CSRNP1	0.324409	1
CCT8	0.284784	1
USP36	0.261867	1
LRRFIP2	0.252931	1
2022-09-11	0.260444	1
PSMD2	0.268082	1
HSPB8	0.347936	1
RAB2A	0.256498	1
TMEM51	0.266594	1
TOX4	0.268438	1
BDP1	0.262844	1
ASH1L	0.287888	1
IDH3B	0.279002	1
2022-09-09	0.267987	1
NAMPT	0.337247	1
TUBA1C	0.318755	1
DDX46	0.2833	1
LINC01088	0.278247	1
DST	0.383898	1
C20orf27	0.39383	1
PSMC3	0.295795	1
NKTR	0.263449	1
KIF1C	0.298597	1
PLA2G2A	-1.82386	1
GLRX5	0.295973	1
PBXIP1	0.27664	1
KIF5B	0.268961	1
ATRX	0.283963	1
ZNF148	0.255805	1
EIF3A	0.289862	1
PCYOX1	0.262829	1
SLC2A3	0.592165	1
CAVIN1	0.380329	1
SNHG15	0.357898	1
ZFYVE21	0.302252	1
HMOX2	0.274616	1
SVIL	0.308824	1
CCT7	0.259249	1
AHCYL1	0.25244	1
ACADVL	0.271771	1
SUN1	0.267246	1
ACTR2	0.307819	1
GOLGB1	0.319069	1
EIF4A3	0.328198	1
MYCBP2	0.27617	1
YTHDC1	0.253302	1
PDAP1	0.253395	1
YWHAG	0.25449	1
CUX1	0.255035	1
NFE2L1	0.323938	1
CREM	0.784978	1
MAT2A	0.295167	1
RALY	0.284051	1
SUN2	0.256974	1
CCT3	0.257238	1
GBP2	0.284924	1
MIR4435-2HG	0.386546	1
NCKAP1	0.310167	1
HNRNPR	0.256493	1
RAD21	0.258267	1
ARL5B	0.256233	1
ARHGDIB	0.364547	1
GNB2L1	-0.255044	1
STEAP4	0.27442	1
ABHD2	0.258681	1
TOB1	0.257578	1
SNF8	0.27385	1
ELL2	0.313906	1
GPX3	-0.267515	1
CLIC4	0.307696	1
IL6	0.73652	1
CSDE1	0.26648	1
TSPYL2	0.273517	1
IRS2	0.273739	1
LDOC1	0.268657	1
GTF2B	0.255908	1
HSPB1	0.297103	1
SCAF11	0.25183	1
MT1X	0.458721	1

## Sheet: CAFs-C1_DEGs
Supplemental table 2. Differentially expressed genes in CAFs-C1.
Gene	Log2 FC	Adjusted P
MFAP2	1.19031	0
CTSK	1.13971	0
TMSB10	1.40889	0
FAP	1.06691	0
COL3A1	2.47582	0
SERPINE2	1.23591	0
COL6A3	1.40671	0
COL8A1	1.76825	0
APOD	3.66832	0
SPON2	2.05822	0
C4orf48	1.17454	0
HTRA3	1.39321	0
ANKH	1.45474	0
F2R	1.56097	0
VCAN	1.86367	0
CXCL14	2.57473	0
SPOCK1	1.10125	0
C6orf15	1.45491	0
COL10A1	1.44105	0
THBS2	1.67306	0
INHBA	1.6288	0
COL1A2	2.08958	0
WNT2	0.956806	0
TIMP1	2.60211	0
SULF1	1.66139	0
CTHRC1	2.38879	0
COL5A1	1.46068	0
ADIRF	-2.67884	0
MGP	1.69188	0
LUM	1.50693	0
POSTN	2.682	0
LTBP2	1.21422	0
DIO2	1.4996	0
ISLR	1.79013	0
CDH11	1.26613	0
COL1A1	3.02889	0
CST1	4.08313	0
CST2	1.40819	0
TSHZ2	1.18248	0
RCN3	1.04613	0
LGALS1	1.11516	0
RBP4	1.56378	4.46805e-299
ITGBL1	1.48876	1.72219e-297
ASPSCR1	1.08854	6.42886e-291
MXRA8	1.19541	6.75917e-291
MXRA5	0.7944	6.45405e-288
LXN	1.11025	4.77551e-281
STRA6	0.816831	8.99967e-280
FN1	1.74252	1.7276e-278
SRPX2	0.727706	1.84924e-277
SFRP4	1.13887	2.92523e-273
COMP	2.1435	2.32526e-271
MRC2	0.904315	5.45357e-270
UNC5B	0.847998	8.38691e-269
PDLIM4	1.03896	1.81753e-268
ESM1	0.82169	1.04103e-267
PTPA	0.835115	3.41743e-261
COL5A2	1.12251	3.70498e-261
CTSC	1.29908	5.9783e-260
REX1BD	0.824476	6.58018e-258
RTL8C	0.766588	2.4377e-257
MCRIP1	0.819953	1.77778e-250
IL32	1.38681	1.97832e-248
GPX8	0.836055	1.03002e-247
SELENOF	0.752159	6.27356e-246
SELENOS	0.775998	3.29766e-244
MMP14	1.08493	6.46589e-242
SFRP2	2.08212	1.00095e-241
NORAD	0.744969	1.91227e-240
PLA1A	0.732488	4.682e-240
SELENOH	0.803157	1.58175e-237
SLC6A6	0.643386	2.32073e-236
CTGF	1.63636	1.72327e-234
BGN	1.33808	2.01873e-233
PPIC	1.04003	5.90913e-233
EFEMP2	0.956669	3.14212e-231
S100A16	0.835653	4.22408e-231
BEX3	0.891585	1.8527e-230
RARRES2	1.32388	3.71683e-230
CYGB	1.05176	7.36709e-230
LRP1	0.908799	9.30606e-228
NNMT	1.09357	3.72042e-227
BHLHE41	0.675683	8.05674e-227
METTL26	0.694445	1.68107e-226
ELOB	0.990008	1.02654e-220
ENC1	0.888488	1.13435e-220
NTM	0.733171	3.09009e-217
NRP2	0.709388	4.231e-217
NBDY	0.642517	6.34681e-216
RARRES1	0.968661	1.57086e-212
PCOLCE	1.12334	1.73589e-212
LEF1	0.561078	1.81586e-211
THY1	0.889399	3.81068e-210
CLEC11A	1.04796	1.96964e-209
NECTIN2	0.571633	7.87246e-208
TMEM119	0.829105	9.26792e-207
FSTL1	1.00268	5.37881e-205
SPARCL1	-1.61835	1.11939e-204
PDPN	0.682168	3.26866e-204
PLXDC2	0.675727	4.7859e-201
TENT5A	0.735237	7.11899e-201
ENG	1.01427	6.24947e-200
SPARC	1.19412	8.58631e-200
DCN	0.807427	1.41637e-199
MDK	1.12343	1.92558e-199
TNFAIP6	0.73671	2.92776e-199
STMP1	0.579964	6.08525e-197
SUGCT	0.867823	6.9994e-197
HHIP-AS1	0.495067	8.09727e-196
TGFBI	1.17676	1.63481e-195
MCUB	0.442393	1.68088e-194
LAMB1	0.611636	1.69434e-194
EVA1A	0.409128	1.74229e-194
MYH11	-3.39498	7.10094e-194
HHIP	0.617337	4.1307e-193
C1R	1.00918	1.06402e-191
FBN1	0.812165	1.24564e-191
LGALS9	0.669028	2.1547e-190
C1S	0.854704	1.99893e-189
RTRAF	0.606156	1.42306e-188
CHPF	0.817123	5.63129e-188
PAXX	0.556938	4.50914e-187
COL16A1	0.789425	4.33327e-186
RACK1	0.951481	5.16072e-186
CYP1B1	0.951452	8.60158e-186
CERCAM	0.749369	2.75416e-185
TMEM98	0.77348	4.90294e-185
LTBP4	0.706228	3.52201e-183
TMEM176B	1.04037	5.13202e-182
LINC01705	0.63726	7.73491e-182
TGFB1	0.86549	1.05621e-181
KDELR3	0.596463	1.5668e-181
RGS5	-3.02473	3.65135e-181
AC245595.1	0.509647	8.95799e-181
FMOD	0.726375	4.53075e-180
ADAMTS2	0.57122	1.69355e-178
EMILIN1	0.858162	1.08855e-177
CISD1	0.818146	1.79196e-177
COPS9	0.686758	3.14617e-177
CYTOR	0.53114	3.21939e-177
MMP11	1.30515	4.81341e-177
LY6E	0.939993	9.26812e-177
TCEAL9	0.583416	1.0616e-174
AL162231.1	0.472335	1.4093e-174
CST3	0.851479	2.66556e-174
MESD	0.534237	7.2804e-174
DMAC1	0.473212	3.96251e-172
CDKN2B	0.57329	1.5056e-171
DAB2	0.652928	1.55907e-171
ELN	0.825687	8.38451e-171
THBS4	1.27749	8.7915e-171
ABL2	0.813054	2.06437e-169
FAM19A5	0.407682	7.10965e-169
GGT5	0.941785	4.92349e-168
SELENOM	0.713091	6.01045e-168
CFH	1.0604	6.5285e-168
GNB2L1	-2.61314	7.10028e-168
COL15A1	0.921604	3.99797e-167
PHLDA3	0.827477	3.45013e-165
PRRX2	0.611534	9.79708e-165
RBP1	0.829712	2.79085e-164
SPATS2L	0.806061	2.89635e-164
HDGFL3	0.406436	3.83506e-164
DPEP1	0.700633	1.93997e-163
CRIP1	-2.67489	2.25475e-162
TSPAN4	0.764547	7.60518e-162
MARCKS	0.943747	1.24047e-161
GREM1	0.749329	3.07516e-161
PODNL1	0.493695	1.37519e-160
SPHK1	0.607523	3.25111e-160
NRXN2	0.491344	5.16576e-160
SHISA2	0.44086	1.01634e-159
CYBC1	0.410575	1.76486e-159
FNDC1	0.59234	1.47092e-158
CFI	0.543883	1.92507e-158
AGT	1.77656	4.20976e-158
AEBP1	1.13256	4.23832e-158
S100A13	0.74726	1.13699e-157
CAVIN3	0.564021	2.13295e-157
FAM114A1	0.613037	1.13257e-156
ASPN	0.834318	9.01041e-156
TYMP	0.782198	2.80011e-155
KIAA1755	0.388939	9.53253e-155
BICC1	0.497072	2.59058e-154
PLD3	0.695346	3.1718e-154
TMEM176A	0.740199	5.19389e-154
COL11A1	0.470068	1.99635e-152
DPYSL3	0.561901	2.14084e-152
PDLIM2	0.845971	2.34856e-152
UFD1	0.438113	1.25814e-149
NAXE	0.384695	2.53748e-149
NSD3	0.425971	3.26914e-149
PTCH1	0.545936	4.18954e-149
CAVIN1	0.530509	5.45183e-149
MXRA7	0.799792	4.46751e-148
GADD45B	-1.88698	8.10214e-148
NOX4	0.427982	2.31661e-147
PPIB	0.807308	2.39066e-147
MRAS	0.516101	3.75876e-147
FHL2	0.959393	4.96347e-146
SMIM26	0.414691	5.00451e-146
WWTR1	0.734103	5.22921e-146
YIF1A	0.699931	1.974e-145
JUNB	-1.48984	4.01949e-145
TPBG	0.465469	4.09907e-145
FBLN5	0.569259	6.17381e-144
MALAT1	-0.798522	1.29261e-143
BASP1	0.580316	3.88926e-142
C3orf80	0.338109	1.13375e-140
SCG5	0.464554	1.70588e-140
RTL8A	0.365162	9.12885e-140
ANXA1	0.696569	3.20837e-138
MYDGF	0.720087	5.30319e-138
CD63	0.711104	1.40834e-137
GLTSCR2	-1.78845	2.31532e-137
TEN1	0.3443	3.10346e-137
MMP28	0.390209	3.13046e-137
MFAP5	0.885171	8.34817e-137
SELM	-2.06198	1.47461e-136
LOXL2	0.560802	3.84786e-136
LOXL1	0.584864	9.51499e-136
SELENOW	0.587905	9.81375e-136
LAMP5	0.771072	1.0232e-134
SERPINE1	0.8762	1.59212e-134
VKORC1	0.713097	1.68992e-134
FAM118A	0.580127	2.13914e-134
SERPINF1	0.888198	3.77731e-134
SMIM37	0.360588	8.71579e-134
SH3BGRL3	0.813473	6.56603e-133
SERPINH1	0.732935	6.72425e-133
NPC2	0.942598	7.71093e-133
C1QTNF4	0.533527	2.79372e-132
ISOC2	0.57101	3.09695e-132
APOL1	0.495111	3.69012e-132
PODN	0.410267	1.4922e-131
SEPW1	-1.77303	1.69603e-131
BCAM	-1.9745	9.12297e-131
MCAM	-2.06164	1.46704e-130
KIAA0930	0.440272	5.4671e-130
CREB3L1	0.462011	9.38114e-130
NREP	0.69579	9.98535e-130
PRDX4	0.649469	1.7742e-129
PKDCC	0.44885	2.35489e-129
TCEB2	-1.67154	3.92858e-129
FBLN2	0.59761	1.69973e-128
AC245297.3	0.367293	1.90555e-128
SEM1	0.527466	7.5361e-128
RHBDD2	0.528087	2.16899e-127
SERF2	0.531596	4.42885e-127
CLDN11	0.458779	4.67314e-125
RARRES3	0.611298	9.21817e-125
SELENON	0.382447	1.30432e-124
NOP53	0.576691	1.81602e-123
EVA1B	0.655416	2.02776e-123
MMP2	0.771658	3.8505e-123
AGTRAP	0.500375	4.53276e-123
TINAGL1	-1.7041	1.50274e-122
CPXM1	0.547071	2.29074e-122
VEGFB	0.740301	3.42773e-122
NR2F1	0.628063	3.63084e-122
FAM92A	0.292391	4.62163e-121
PYCR1	0.421192	5.00892e-121
CNIH3	0.359046	9.92424e-121
PNRC1	-1.36112	1.29009e-120
GAS7	0.360918	2.32659e-120
PTRF	-1.62885	8.507e-120
AZIN2	0.341295	2.49569e-119
HSPG2	0.617777	6.98797e-119
IGFBP4	0.781162	7.73823e-119
CALM2	-0.79906	1.05425e-118
JCAD	0.264096	2.02869e-118
PTHLH	0.365363	5.85946e-118
COL12A1	0.694869	7.84564e-118
OSTC	0.620049	3.0929e-117
LGALS3BP	0.688225	8.24835e-117
USP18	0.319575	4.2019e-116
SHFM1	-1.44212	4.25361e-116
HIKESHI	0.284607	8.95826e-116
IGHM	0.313908	1.11418e-115
RTF2	0.313272	3.23702e-115
FUOM	0.45784	5.89712e-115
TAX1BP3	0.628066	9.07068e-115
TIMP2	0.617753	2.56734e-114
EFEMP1	0.625204	1.58367e-113
CTSB	0.691434	2.71333e-113
GJA4	-1.82893	3.79413e-113
MEF2C	-1.69677	1.12541e-112
COTL1	0.533225	2.16244e-112
ETHE1	0.530608	6.17852e-112
MDFI	0.404534	7.3158e-112
MOXD1	0.461668	1.50134e-111
IGFBP6	0.645219	5.41587e-111
DAD1	0.617744	6.57378e-111
NR2F1-AS1	0.410469	6.75232e-111
S100A11	0.577636	5.05045e-110
MEST	0.507751	2.0168e-109
CCDC74A	0.401499	3.20601e-109
C19orf43	-1.32597	7.09642e-109
CAV1	-1.4744	7.51671e-109
WASHC3	0.31205	7.5917e-109
IGFBP7	0.831159	1.21211e-108
GJB2	0.353668	1.63868e-108
NINJ2	0.370877	4.09995e-108
LAMA2	0.395086	5.1159e-108
AC090498.1	-1.70369	7.09744e-108
DAP	0.487758	8.57783e-108
TRIR	0.378975	1.95212e-107
AC100810.1	0.275271	4.51621e-107
LAMA4	0.488324	1.53719e-106
TMEM45A	0.376855	1.76979e-106
CCDC85B	0.657546	3.54406e-106
BNC2	0.440649	7.05472e-106
RNF24	0.50788	8.60365e-106
HEXA	0.42214	9.5207e-106
CKAP4	0.465594	1.23165e-105
ALDH1A3	0.324084	1.47934e-105
SOD3	-1.17822	1.51693e-105
HSD11B1	0.451628	2.34443e-105
CALU	0.558109	3.40002e-105
PRKCDBP	-1.56455	3.69985e-105
HIGD1B	-2.40324	4.22953e-105
SMIM29	0.273591	4.98334e-105
LMO7-AS1	0.333646	1.21156e-104
USMG5	-1.44736	1.78511e-104
PRAF2	0.442371	1.81369e-104
P3H3	0.438461	2.54998e-104
PDGFC	0.363051	3.13522e-104
GPX3	-1.47652	4.93781e-104
FKBP10	0.531553	5.0301e-104
IGFBP5	1.32021	5.2193e-104
CDC42EP5	0.486705	9.9031e-104
INTS11	0.294376	1.60569e-103
KLK3	-1.78582	2.68678e-103
P4HA3	0.312509	4.64808e-103
PLAT	0.609309	5.60522e-103
RAI14	0.372536	9.98341e-103
CPM	-1.68048	2.39313e-102
HIC1	0.482502	2.60698e-102
CEBPD	-1.44754	2.65045e-102
CHID1	0.495814	5.01248e-102
FBLN1	0.546243	9.08288e-102
LOX	0.389145	1.0264e-101
TMEM258	0.560988	1.78424e-101
FZD8	0.312828	2.6211e-101
ALDOA	-1.68642	5.18126e-101
FHL3	0.489147	5.32333e-101
OLFML3	0.43893	7.5177e-101
INAFM1	0.53401	9.56132e-101
ABCB1	0.337437	1.05074e-100
GAP43	0.511972	1.61692e-100
PGM2L1	0.458748	1.73991e-100
EGR2	0.490745	2.42038e-100
PMP22	0.471411	4.67287e-100
GALK1	0.384048	4.73504e-100
P4HB	0.605571	7.4839e-100
RRBP1	0.495496	1.7341e-99
HMCN1	0.286121	2.58687e-99
COPZ2	0.564226	4.09332e-99
PLBD1	0.376311	7.40627e-99
MYL12B	0.629636	7.42823e-99
TRAC	0.417174	9.16697e-99
ZMAT3	0.466253	1.09398e-98
S100A10	0.650322	7.65566e-98
CARD16	0.388734	8.15507e-98
TCIM	0.400472	1.0652e-97
COL4A2	0.52238	3.06854e-97
CCDC34	0.410751	3.26101e-97
PGLS	0.484064	3.60672e-97
SDF2L1	0.499373	5.32762e-97
TMEM158	0.375574	7.93213e-97
STMN3	0.370482	3.51013e-96
C14orf2	-1.29742	8.45778e-96
BOC	0.459337	1.16314e-95
AC010642.2	0.261995	1.42384e-95
LGI4	-1.45749	1.5256e-95
OLFML2B	0.708495	2.03779e-95
SULF2	0.441601	2.93828e-95
ARL4C	0.357535	2.98893e-95
FLRT2	0.432294	3.09017e-95
KDELR2	0.555727	3.98443e-95
ST3GAL4	0.416041	4.36928e-95
MINDY2	0.26477	4.4776e-95
SELK	-1.24026	2.12555e-94
PXDN	0.445982	2.15124e-94
SSR4	0.561428	2.42084e-94
FAM229B	0.380189	2.47743e-94
MICAL2	0.322921	2.79087e-94
WISP1	0.283109	6.99411e-94
FKBP11	0.444415	1.16603e-93
AP2S1	0.543095	1.57964e-93
CMTM3	0.407952	1.81964e-93
ITGA11	0.469144	2.03749e-93
FAM198B	0.421938	3.34178e-93
JOSD2	0.421968	4.43684e-93
MEG3	0.40322	6.11118e-93
TMEM167A	0.418285	6.52526e-93
IFI35	0.380306	7.08603e-93
TNFRSF12A	0.604421	7.1761e-93
IFI27	1.28834	1.78099e-92
TNFSF13B	0.473397	1.95607e-92
BOK	0.341164	2.08731e-92
ENO1	0.841991	2.39054e-92
MEG8	0.264149	6.62555e-92
AKR1A1	0.415996	1.1039e-91
ANTXR1	0.575427	1.2488e-91
GPX1	-1.21479	2.67902e-91
LHFP	-1.31959	2.29929e-90
PIEZO2	0.305386	3.14669e-90
ECM1	0.464481	1.0703e-89
NGFRAP1	-1.11924	1.37141e-89
RERGL	-2.07961	3.88248e-89
CASP4	0.341322	1.04186e-88
HAS2	0.344068	1.38583e-88
BDKRB1	0.318535	2.53045e-88
RAB34	0.525013	1.16163e-87
SSR2	0.530598	1.26256e-87
TP53I3	0.394367	1.55963e-87
PLOD2	0.407098	4.63294e-87
COL6A2	0.793336	5.63467e-87
EMP1	0.453268	1.05654e-86
PRSS23	0.759954	1.11835e-86
SORBS2	-1.85869	2.11361e-86
MYL9	-1.42576	3.2191e-86
SEMA3C	0.363361	4.02071e-86
RAB32	0.372909	7.34207e-86
IFI27L2	0.471799	1.08842e-85
TPT1	0.473373	2.86e-85
SLC44A1	0.396937	4.64109e-85
TIMP3	-0.963801	1.10929e-84
SAMD11	0.379032	1.41827e-84
UBE2L6	0.375015	1.45627e-84
DPP7	0.447742	1.75936e-84
RNF144A	0.288461	4.56994e-84
P3H1	0.312563	5.84039e-84
ODF3B	0.386593	4.88443e-83
LINC01503	0.304985	5.94879e-83
CD55	0.380861	1.33354e-82
RUNX2	0.345633	1.42701e-82
C19orf24	0.399489	2.05748e-82
PTGFRN	0.302223	2.49606e-82
EPAS1	-1.47909	4.50202e-82
ZCCHC24	0.349116	4.90563e-82
HDLBP	0.386117	1.1458e-81
PTP4A3	-1.52086	1.52974e-81
RAB31	0.491367	1.91888e-81
GLT8D1	0.355431	1.92222e-81
SMIM3	0.411801	2.54624e-81
IGFBP3	0.920799	4.98311e-81
NME1	0.420137	6.17692e-81
TMED3	0.393517	7.0247e-81
KLK2	-1.32572	1.15484e-80
PAPSS2	0.262085	1.87545e-80
TCEB1	-1.12453	2.13903e-80
LMO7	0.314265	3.64739e-80
DBN1	0.384384	6.29711e-80
ERCC1	0.353472	6.78477e-80
C9orf16	0.521489	7.38243e-80
MIR99AHG	0.289427	8.26614e-80
TCF4	0.482564	9.52729e-80
YIPF2	0.31416	1.1994e-79
UCHL1	0.380696	1.50364e-79
PSMB9	0.424636	1.65786e-79
CPE	-1.18917	1.98482e-79
DNAJC15	0.355233	4.06059e-79
SURF4	0.35638	4.27658e-79
FSTL3	0.356158	8.06651e-79
PKIB	0.329972	9.28412e-79
PRDX5	0.464337	1.04657e-78
PLN	-1.94917	5.90731e-78
MPZL1	0.360943	6.56075e-78
FCGRT	0.522409	8.51202e-78
LTBP3	0.514174	1.03967e-77
SPATS2	0.283131	1.4133e-77
YIPF3	0.340443	3.96045e-77
FSCN1	0.325401	6.14119e-77
PGM1	0.302711	9.00052e-77
KIAA1217	0.308483	9.42415e-77
TPGS2	0.290131	9.5305e-77
EIF4E2	0.301258	1.16191e-76
MYEOV2	-0.973999	1.25244e-76
TMEM208	0.363381	1.27381e-76
ZFP36	-1.28659	1.33028e-76
PKM	0.599489	1.71756e-76
ITGA7	-1.1212	3.03329e-76
MUC12	0.273468	5.33022e-76
CD99	0.505006	5.39662e-76
SH3PXD2A	0.405992	5.50083e-76
GPC1	0.382652	5.73848e-76
B3GAT3	0.334833	6.1337e-76
CD276	0.364916	1.24207e-75
GPX7	0.256102	1.27763e-75
PHLDB1	0.341082	1.31467e-75
IL1R1	0.331104	1.44935e-75
SSPN	0.447263	1.47756e-75
ZBTB20	0.454747	1.93457e-75
P3H4	0.308817	3.20931e-75
C5orf15	0.335129	3.45512e-75
TMEM204	0.322543	5.57169e-75
MARVELD1	0.339993	6.99002e-75
ETV1	0.301301	1.00916e-74
SMCO4	0.261889	1.42991e-74
SEPP1	-1.12032	1.9894e-74
RHOD	0.257326	3.20704e-74
PHPT1	0.524558	5.11382e-74
TSPAN2	0.309207	5.89079e-74
IKBIP	0.308343	1.05645e-73
LAYN	0.251277	1.23612e-73
PLAUR	0.356553	1.67346e-73
ESAM	-1.03249	2.77563e-73
PLA2G16	0.395152	2.94703e-73
HEXB	0.350518	3.16195e-73
CNN2	0.521674	3.1904e-73
SWI5	0.3092	4.7468e-73
IL18BP	0.255825	8.06124e-73
GLT8D2	0.272407	9.21702e-73
LGALS3	0.477885	9.73376e-73
ARHGDIA	0.401164	9.73424e-73
LUZP1	0.354072	9.82272e-73
FZD1	0.264632	1.65266e-72
GBP3	0.296583	1.82683e-72
SSC5D	0.310477	1.98457e-72
FAAP20	0.367119	3.20477e-72
ISG15	0.615462	3.81637e-72
GRN	0.418374	6.34874e-72
MDFIC	0.309197	7.63945e-72
C3	1.18199	7.74358e-72
WBP5	-1.04611	9.07923e-72
SRM	0.426755	9.99497e-72
NCOR2	0.315774	1.00432e-71
RAMP1	0.889198	1.2092e-71
SLC16A3	0.374895	1.77042e-71
FRMD6	0.265636	2.87851e-71
TSPAN9	0.313223	3.0208e-71
RAB3IL1	0.272425	3.34686e-71
STAT2	0.319857	4.63658e-71
MMP23B	0.531158	5.75057e-71
PDLIM7	0.514359	1.68517e-70
GLIS2	0.345221	2.52192e-70
NUMBL	0.272821	2.69117e-70
DKK3	0.392733	3.58654e-70
HCFC1R1	0.557742	4.12885e-70
MAGED1	0.373738	4.62292e-70
FXYD1	-0.849212	9.36557e-70
LRPAP1	0.378626	9.39727e-70
APRT	0.413286	1.3521e-69
GPC3	0.544176	1.77096e-69
RCAN2	-1.27422	3.68258e-69
FKBP7	0.299837	4.72802e-69
COLEC12	0.405519	5.29006e-69
RECQL	0.340909	5.47621e-69
NAV1	0.29226	6.88666e-69
COL4A1	0.434935	8.0228e-69
ACTG1	0.504386	9.20375e-69
ANXA5	0.495667	1.54026e-68
NCOA7	0.433081	2.64841e-68
PRICKLE1	0.285444	2.66955e-68
HNRNPA1	-0.62904	3.94947e-68
MT1A	-2.20967	4.18535e-68
NPM3	0.270917	4.24344e-68
RUNX1	0.294713	5.2156e-68
KDELR1	0.409367	7.98358e-68
SHISA4	0.255942	8.12286e-68
FAM20C	0.361299	9.72516e-68
FIBP	0.329094	1.15734e-67
LINC00493	-0.885919	1.60013e-67
TAPBP	0.390977	4.09143e-67
PRRX1	0.470883	4.54325e-67
GOLM1	0.253747	6.6285e-67
IFT20	0.312069	6.84921e-67
AC013461.1	-1.09618	1.01608e-66
OAF	0.432086	1.03222e-66
INMT	0.406839	1.05494e-66
SGIP1	0.33082	1.06343e-66
CYBRD1	0.294559	1.47094e-66
UACA	0.343286	2.25344e-66
TMED10	0.345111	2.66137e-66
RCN1	0.353438	2.93357e-66
PMAIP1	0.532182	3.39616e-66
ANGPTL2	0.366768	3.39775e-66
C14orf166	-0.8488	4.61844e-66
VAT1	0.313504	5.03138e-66
SPON1	0.32266	5.22054e-66
P4HA1	0.283227	7.22808e-66
PTK7	0.312101	9.56723e-66
B4GALT2	0.317398	9.63802e-66
ENPP1	0.320068	1.32108e-65
SEC13	0.329054	5.67234e-65
JTB	0.398969	7.22652e-65
DSTN	-1.25841	8.30919e-65
TMEM91	0.274002	8.4004e-65
HOMER3	0.276823	8.87579e-65
THYN1	0.295068	9.55705e-65
VGLL4	0.366164	1.4621e-64
ANKRD35	0.263431	1.92479e-64
PPFIBP1	0.292646	2.37029e-64
GANAB	0.301913	2.41824e-64
WNT5A	0.252285	2.42419e-64
ITGB1BP1	0.367738	3.74839e-64
NDRG1	0.326998	7.25591e-64
SEC61A1	0.342189	7.66653e-64
RGS3	0.33003	9.32461e-64
C11orf31	-0.850367	1.0095e-63
ATOX1	0.428497	1.05495e-63
PTGIS	0.277426	1.10194e-63
LRRC17	0.27575	1.145e-63
PDXK	0.326385	1.62073e-63
SNX9	0.306518	1.62825e-63
TNS3	0.293259	1.63269e-63
TFF3	0.259058	1.66011e-63
GPX4	0.453641	1.72087e-63
TMEM54	0.29516	2.37743e-63
RNASET2	0.439086	3.24604e-63
DNPH1	0.287513	3.28134e-63
SIL1	0.288291	3.29857e-63
BAX	0.358352	4.52415e-63
YIF1B	0.254564	5.43097e-63
S100A4	-1.17886	5.94292e-63
TPSAB1	-0.334369	6.5567e-63
TMEM179B	0.304638	7.52305e-63
RFTN1	0.268708	8.88096e-63
WARS	0.320801	1.07576e-62
MANF	0.428414	1.23715e-62
RHOB	-1.753	1.81798e-62
LHFPL6	0.251806	2.92102e-62
IFI6	0.572825	3.21459e-62
CLIC2	0.273476	3.52839e-62
CDKN2A	0.29401	4.27409e-62
MT1M	-1.63339	5.21232e-62
PTMA	-0.454534	7.83794e-62
STX8	0.256684	1.46154e-61
SLC39A7	0.308689	2.0322e-61
TIMM8B	0.308265	4.85435e-61
PALM	0.262769	9.49482e-61
MVP	0.327388	1.31293e-60
PEA15	0.318559	1.48155e-60
CTDNEP1	0.278183	1.67206e-60
NUPR1	0.444532	1.86484e-60
CD68	0.313892	4.0913e-60
2022-09-15	-0.779697	4.48819e-60
PTN	0.844592	5.3188e-60
PDK4	-1.64603	5.37429e-60
PTTG1IP	0.332913	6.83018e-60
VAMP5	0.376068	7.86209e-60
METTL9	0.299582	8.73152e-60
TUBB	0.50938	8.7377e-60
MTCH1	0.348188	8.76817e-60
FKBP9	0.251929	1.38646e-59
LY96	0.277257	2.51983e-59
ZEB1	0.310393	2.85407e-59
C11orf24	0.250576	3.48943e-59
MYLK	-1.30786	3.6695e-59
PRELP	0.639272	4.16969e-59
ZFHX4	0.266694	4.24901e-59
GPRC5C	-0.905533	4.41262e-59
SSR3	0.356169	6.08639e-59
FAM89B	0.373233	7.60368e-59
BSG	0.425222	9.69377e-59
PRELID1	0.363176	1.0597e-58
CCL26	0.307734	1.79861e-58
ARF4	0.402955	1.96505e-58
GTF3A	0.272865	2.02687e-58
MAP1A	0.277761	3.40299e-58
CTSA	0.338218	6.80093e-58
THSD4	0.270744	8.85002e-58
TPM4	0.420023	1.00337e-57
IFNGR2	0.329207	1.05529e-57
CD248	0.349449	1.14541e-57
MYL6B	0.287614	1.84389e-57
NPDC1	0.337587	2.0963e-57
LINC00152	-1.10462	3.38971e-57
GSTO1	0.342838	4.71996e-57
LIMS1	0.298073	6.00247e-57
MAP2K2	0.348698	1.60223e-56
FKBP1A	0.412944	2.50227e-56
RALA	0.28211	3.41256e-56
GNG11	0.345309	6.74276e-56
CTSZ	0.380734	1.66913e-55
MPG	0.320122	1.87709e-55
GSDMD	0.274222	2.00864e-55
MRPL57	0.310028	2.04704e-55
BPGM	0.268845	2.22334e-55
HSBP1	0.353139	2.51042e-55
SUMO3	0.273063	4.32122e-55
MSMB	-1.73876	4.79359e-55
2022-09-11	0.297711	5.21416e-55
DNM1	0.268213	5.58779e-55
NOP10	0.36326	5.82122e-55
FGL2	0.376172	6.28921e-55
NFIX	0.319526	6.6994e-55
MRPL41	0.347882	7.239e-55
FGFR1	0.280338	9.09173e-55
IDS	0.258824	2.27485e-54
SNCG	-1.46263	2.78074e-54
SPTBN1	0.277556	2.93295e-54
LMAN2	0.310952	3.19698e-54
NISCH	0.264829	4.08568e-54
HTRA1	0.511419	6.84117e-54
JUN	-1.03482	8.74587e-54
C19orf53	0.372974	8.86008e-54
ATRAID	0.342845	1.00379e-53
FOXS1	0.47977	1.11774e-53
LIMA1	0.335355	1.22821e-53
LMOD1	-1.37131	2.3485e-53
ADAMTS1	-1.61454	4.66201e-53
FILIP1	-1.01925	5.23109e-53
NR1H3	0.25069	5.93775e-53
SELT	-0.66943	6.47155e-53
TMEM214	0.260275	1.02137e-52
PDIA6	0.307763	1.35442e-52
UBE2E3	0.251714	1.53989e-52
PLTP	0.408316	1.86841e-52
COPE	0.330392	3.29122e-52
CSRP2	-1.29683	3.31738e-52
ITM2B	0.448844	3.3728e-52
FOS	-1.02735	5.60232e-52
PCCA	0.250705	5.82996e-52
KLHL23	-0.898796	7.5069e-52
SEC31A	0.291528	8.71238e-52
HM13	0.299592	9.23995e-52
C19orf60	-0.707216	1.11868e-51
COL6A1	0.630101	1.74926e-51
PABPC1	-0.919512	3.37928e-51
PLSCR4	0.262805	4.83957e-51
FTL	0.313429	6.09938e-51
IFI16	0.266912	7.21977e-51
DPM2	0.250844	1.01898e-50
TMED9	0.261262	2.07966e-50
TTC3	0.276736	3.0917e-50
C1orf122	0.316732	4.59555e-50
SHISA5	0.263491	6.48766e-50
HES1	-1.13332	6.54967e-50
ZNF428	0.281877	7.52141e-50
ITGB5	0.322059	9.4676e-50
SERTAD4-AS1	0.265311	1.4632e-49
PCP4	-1.64808	1.58795e-49
PDGFA	-1.02362	2.25951e-49
APOLD1	-1.16779	2.80348e-49
LRP3	0.264551	3.35322e-49
SLC29A1	0.356427	7.5102e-49
GUCY1A3	-0.773594	8.92119e-49
ABCA8	0.353114	2.22443e-48
ZBTB16	-1.14122	3.18035e-48
IFI44L	0.282688	6.76682e-48
TUBB6	0.259637	6.87041e-48
TBX2-AS1	-1.02962	7.16559e-48
IFITM3	0.310244	9.75568e-48
STAT1	0.285292	2.33901e-47
CALR	0.403262	3.30505e-47
SF3B5	0.3053	3.40787e-47
VIMP	-0.700209	6.21139e-47
FAM127A	-0.62877	6.39344e-47
TMEM147	0.269525	7.94961e-47
CPQ	0.280222	8.36526e-47
FKBP14	0.259622	1.38573e-46
C1QTNF1	-0.987945	1.41229e-46
CYBA	0.258647	4.74586e-46
GSN	0.454015	6.09217e-46
MYL12A	0.463826	8.49207e-46
LMAN1	0.273853	1.08629e-45
DYNLT1	0.312866	1.25553e-45
ZNHIT1	0.257331	1.38708e-45
LINC01420	-0.60809	1.43866e-45
C12orf57	0.318495	1.67196e-45
ID3	0.501551	2.16359e-45
TAF10	0.292386	3.32451e-45
ZFHX3	-1.07306	5.52682e-45
HSPA5	0.361817	5.70342e-45
RABAC1	0.368487	6.27353e-45
H3F3B	-0.495591	6.67825e-45
EMP3	0.310495	7.07125e-45
C16orf13	-0.598425	8.40661e-45
PGAM1	0.331713	1.14392e-44
AHI1	0.258159	1.18565e-44
C17orf89	-0.608374	2.06247e-44
CDC42EP1	0.269603	2.28219e-44
S100A2	-1.59823	4.45884e-44
PDIA3	0.314248	6.93665e-44
SERPING1	0.356973	9.53724e-44
CLDN4	-1.31189	1.97893e-43
CEBPB	-0.953643	2.62295e-43
NRGN	-0.740487	2.72376e-43
MTHFD2	-1.15835	4.2512e-43
PLEC	0.283213	5.28726e-43
RTFDC1	-0.589916	5.72742e-43
KRT10	0.296705	6.32933e-43
SEC61B	0.335989	6.82864e-43
TESC	-0.92346	1.34918e-42
LINC00657	-0.620883	1.67578e-42
FAM195B	-0.58705	1.77037e-42
CPXM2	0.329551	1.79593e-42
ANXA2	0.41456	2.70527e-42
FXYD3	-1.19521	2.77863e-42
FAM46A	-0.793556	6.57851e-42
MIF	0.425096	1.23107e-41
TPPP3	-1.20812	1.27477e-41
CDKN1A	-1.19605	2.1993e-41
APOA1BP	-0.573221	3.71133e-41
NXN	0.252026	7.58335e-41
LINC00116	-0.545465	1.58309e-40
CSTB	0.305237	1.69755e-40
PPP1CB	-1.13231	4.2919e-40
CCDC71L	0.31971	9.86515e-40
MT1X	-1.58471	1.38124e-39
TGM2	0.357101	2.83082e-39
WFDC2	-1.03534	2.87289e-39
SGCA	-0.75225	2.96768e-39
VCAM1	0.289931	3.23272e-39
DDX5	-0.654019	4.03444e-39
AZGP1	-0.651109	4.52074e-39
LSM7	0.273932	4.73959e-39
SNU13	0.279833	7.31435e-39
TMEM261	-0.553717	8.31611e-39
MMP24-AS1	-0.505398	1.19601e-38
CLMN	-0.86199	1.24944e-38
RBM3	0.322521	2.0924e-38
ACTA2	-1.27728	6.17057e-38
ANKRD37	0.285968	8.24439e-38
PDLIM3	0.289992	8.38605e-38
SLC38A10	0.253232	1.48108e-37
SYNE2	-1.04701	1.99046e-37
TM4SF1	-1.33321	2.13197e-37
MAP1B	-0.890735	2.34347e-37
TNC	0.318663	3.35934e-37
METTL12	-0.516234	6.89809e-37
NET1	-1.14221	9.18325e-37
ZNF331	-1.49894	1.36786e-36
C11orf73	-0.464932	1.43621e-36
BST2	0.427228	1.4399e-36
ARPC2	0.350995	1.50402e-36
WHSC1L1	-0.554075	1.62548e-36
BTG1	-0.657909	1.69309e-36
BCL7C	0.257354	2.1459e-36
A2M	-0.667826	4.33611e-36
TAGLN2	0.335153	5.75183e-36
GUCY1B3	-0.578787	7.25077e-36
STRA13	-0.480394	2.18504e-35
CDH6	-0.793262	2.86339e-35
EDF1	0.267758	3.37445e-35
SLIT3	-0.867776	4.94561e-35
EFHD1	-0.882313	5.98533e-35
WFDC1	-1.08708	7.81259e-35
FHL5	-0.689195	9.847e-35
IGHG4	-0.384165	1.26197e-34
NGFR	0.369102	1.32854e-34
RP11-452H21.4	-1.47206	1.83233e-34
C7orf55	-0.473931	1.83972e-34
PDGFRL	0.327854	1.87545e-34
MGLL	-0.914551	3.38837e-34
FAM127B	-0.478072	4.05604e-34
UTRN	-1.26623	5.77569e-34
CTSD	0.262013	8.32419e-34
FAM129A	-0.933692	8.42279e-34
PGK1	0.31376	8.93064e-34
CIRBP	-0.490753	9.18927e-34
PAGE4	-1.55031	1.09654e-33
GJC1	-0.837246	1.1387e-33
ADAMTS4	-1.29388	1.72271e-33
LINC00998	-0.47205	1.8804e-33
HEXIM1	-1.28432	5.25832e-33
NBL1	0.379019	6.73298e-33
FAM63B	-0.504974	7.75159e-33
GSTP1	0.315606	9.90085e-33
NUDT4	-1.00796	1.09157e-32
MATN3	0.326287	2.1956e-32
PPP1R12A	-1.04038	2.66869e-32
SLC25A4	-0.887564	3.78988e-32
PPP1R14A	-0.990303	6.26082e-32
MAP3K7CL	-0.856749	7.74678e-32
PSMB1	0.267644	8.85388e-32
ACPP	-0.942353	1.26895e-31
IER2	-0.793895	1.29259e-31
TAGLN	-0.818646	1.31524e-31
GAPDH	0.37815	1.91487e-31
MGEA5	-0.51991	2.19449e-31
WBSCR22	-0.43519	5.69886e-31
CD81	0.693852	7.20443e-31
MYLIP	-0.93668	8.00504e-31
ITM2A	0.346029	9.56557e-31
CNN1	-1.16981	1.32105e-30
SYNPO2	-0.996122	1.52069e-30
GPR20	-0.55841	1.52973e-30
PRDX1	0.298547	2.33762e-30
RBPMS2	-0.670592	3.70874e-30
SLC7A2	-0.784427	3.88403e-30
ANGPT2	-0.840464	4.49321e-30
C7orf73	-0.447314	7.82515e-30
KCNAB1	-0.592103	9.99398e-30
BTG2	-1.18703	1.03125e-29
C4orf3	0.294003	1.77402e-29
PGM5	-0.647841	4.10926e-29
CSPG4	-0.727189	4.24684e-29
DHRS3	0.313234	5.33462e-29
LBH	-1.1354	8.08796e-29
CTA-29F11.1	-0.483304	1.90158e-28
FAM162B	-0.706976	1.90242e-28
EBF1	-0.75719	2.20013e-28
RP11-983P16.4	-0.413852	2.8863e-28
ST6GALNAC6	-0.433852	4.46851e-28
C20orf24	-0.365799	4.78672e-28
FRMD3	-0.580953	5.93118e-28
HRH2	-0.570733	6.84382e-28
FKBP5	-1.16935	8.97794e-28
TUBA1A	0.348082	1.03848e-27
PTK2	-0.827517	1.68921e-27
SOCS3	-1.20521	2.9765e-27
NRIP2	-0.580967	4.78277e-27
OST4	0.296064	1.11635e-26
PARM1	-0.728483	1.12427e-26
CD9	-0.61184	2.53123e-26
EIF4A2	-0.511006	3.56491e-26
TSC22D1	-0.624184	7.40468e-26
SCRG1	0.305441	8.75867e-26
C9orf142	-0.39076	8.92817e-26
FRZB	-0.946028	1.15505e-25
B2M	-0.323759	1.17664e-25
NDRG2	-0.778752	1.21058e-25
SPG20	-0.391066	1.2454e-25
SLC38A1	-0.656729	1.63865e-25
AKAP1	-0.671834	2.55475e-25
KRT15	-0.802622	2.64804e-25
C10orf54	-0.38362	2.66122e-25
ZC3H11A	-0.412426	4.75604e-25
ACTG2	-0.85754	6.73837e-25
C10orf10	-0.765659	7.12449e-25
UFD1L	-0.377047	7.51071e-25
MTRNR2L1	-0.811862	1.19161e-24
GBAS	-0.37923	1.23129e-24
IGLC2	-1.92402	1.23813e-24
GUK1	0.257176	1.26284e-24
PVRL2	-0.381528	2.70959e-24
DEFB1	-0.909253	2.84506e-24
INPP4B	-0.545959	2.84745e-24
H2AFZ	-0.814893	3.68818e-24
PCSK1N	0.664762	8.09696e-24
SRSF3	-0.633676	1.31461e-23
MRVI1	-0.848196	1.42996e-23
SEC61G	0.253316	1.88104e-23
NTRK3	-0.519745	2.08983e-23
ISYNA1	-0.948798	2.36978e-23
GADD45G	-1.00819	4.11477e-23
NOTCH3	-0.996733	6.04536e-23
HLA-C	-0.460859	7.41526e-23
CRYAB	-1.08233	8.05997e-23
NBEAL1	-0.824347	9.55987e-23
STEAP4	-0.697235	1.83085e-22
ARL6IP1	-0.912727	2.78324e-22
SQSTM1	0.25434	2.81193e-22
TUG1	-0.391129	4.15704e-22
C8orf4	-0.541933	1.23741e-21
HEY2	-0.549429	2.60961e-21
CAV2	-0.799128	5.08874e-21
NTRK2	-0.867701	8.5607e-21
HSPA1A	0.314152	1.6199e-20
IGHG1	-0.553822	3.39458e-20
RRAD	-0.889323	4.17444e-20
EZR	-0.762317	4.99446e-20
MESDC2	-0.362939	5.81602e-20
SKP1	-0.392689	1.02985e-19
NPY	-0.419311	1.25816e-19
EDNRB	-0.586821	1.5471e-19
CCNL1	-0.77863	3.63083e-19
HSP90AB1	-0.287708	6.41669e-19
PPP1R12B	-0.911554	7.37482e-19
SPEG	-0.513419	7.78049e-19
SYNGR2	-0.581532	1.27636e-18
MYL6	-0.443818	1.37288e-18
HNRNPH1	-0.944873	1.48856e-18
PPP1R15A	-0.506275	2.10789e-18
FAU	-0.256033	3.39488e-18
SLC38A11	-0.520073	5.15494e-18
EIF3E	-0.47142	6.02637e-18
AOC3	-0.709777	6.47882e-18
MGST3	-0.605406	2.35353e-17
ATF3	-0.929161	2.66636e-17
UBB	-0.330014	3.97729e-17
SORT1	-0.628443	8.89733e-17
PLCB4	-0.455022	9.49721e-17
SERPINI1	-0.46696	1.27024e-16
NCL	-0.627321	1.33283e-16
EPS8	-0.812375	1.51581e-16
CKB	-0.845927	2.4549e-16
UBA2	-0.723028	3.02461e-16
SYNM	-0.75333	4.48044e-16
APLP2	-0.767153	5.06525e-16
RASD1	-0.830056	6.24191e-16
ANAPC16	-0.626999	8.70605e-16
S100A6	0.256683	1.7936e-15
GPM6B	-0.663413	2.51871e-15
AK1	-0.481438	2.56082e-15
LAMA5	-0.447821	2.64188e-15
NPNT	-0.516702	4.60331e-15
PTPRS	-0.383451	7.29327e-15
CAMK2G	-0.554111	7.83056e-15
ETS2	-0.765838	9.32825e-15
ADGRF5	-0.406614	1.32857e-14
TMEM38B	-0.565934	1.55258e-14
GUCY1A2	-0.718645	2.28409e-14
DES	-0.509145	3.80196e-14
ADCY3	-0.588187	4.15379e-14
PLCE1	-0.585358	5.10582e-14
PACSIN2	-0.652942	5.17325e-14
CARMN	-0.723791	5.2894e-14
MXI1	-0.575783	5.30183e-14
MT2A	-0.491905	6.18753e-14
RASGRP2	-0.605407	7.17639e-14
OAZ2	-0.862526	9.15793e-14
EFNA1	-0.515769	9.96786e-14
COBLL1	-0.492663	1.24373e-13
CAP2	-0.51505	1.50488e-13
MIDN	-0.809516	1.89689e-13
DDIT4	-0.540824	2.31123e-13
SLPI	-0.746643	4.01961e-13
CYCS	-0.925572	4.71635e-13
MYC	-1.09333	6.00201e-13
TBX2	-0.716972	7.74545e-13
CALD1	-0.402432	8.75646e-13
TPM2	-0.623112	1.74654e-12
MT1G	-0.961722	2.11882e-12
IMPA2	-0.368473	2.41389e-12
HLA-E	-0.546438	3.28037e-12
TBC1D1	-0.685186	1.10268e-11
CRIP2	-0.756403	1.18605e-11
NTN4	-0.494438	1.29217e-11
SLC38A2	-0.657752	3.32824e-11
DMPK	-0.501781	3.39489e-11
CXCL2	0.364975	8.46419e-11
CCND1	-0.812446	8.83754e-11
ITGA8	-0.730567	1.10468e-10
DAAM2	-0.451543	1.11552e-10
ACTB	-0.315915	1.14734e-10
CCDC3	-0.632958	1.22225e-10
RGCC	-0.542162	1.32773e-10
RBPMS	-0.718586	1.73656e-10
ADAMTS9	-0.529029	2.18446e-10
NEURL1B	-0.557361	2.4874e-10
NFASC	-0.606352	2.52621e-10
ZFP36L1	-0.428726	2.59339e-10
FAM13C	-0.401825	3.0435e-10
APOE	0.429963	8.05761e-10
ACACB	-0.622175	8.25863e-10
GRK5	-0.438778	9.11564e-10
CLU	-0.711108	9.30511e-10
TOB1	-0.684906	9.48803e-10
EHD2	-0.671219	1.01339e-09
2022-09-07	-0.556857	1.40825e-09
FADS3	-0.61179	2.20415e-09
ARHGAP29	-0.508115	2.63358e-09
KIAA0040	-0.740587	2.64637e-09
ABCC9	-0.417557	3.95156e-09
NFIB	-0.521063	4.00633e-09
TACC1	-0.703601	5.49503e-09
MMP7	-0.602234	7.93245e-09
OLFML2A	-0.425506	1.65782e-08
CFL2	-0.527389	2.12521e-08
PHLDA2	-0.72959	2.66736e-08
PDE5A	-0.605191	2.79308e-08
ADRA2A	-0.594534	3.17424e-08
SH3BGRL	-0.467605	3.89572e-08
RASL12	-0.555811	4.90825e-08
ARC	-0.542035	6.28141e-08
FGD4	-0.380565	7.82867e-08
LPP	-0.776664	1.01901e-07
RASL11A	-0.503969	1.28415e-07
NAMPT	-0.764116	1.36011e-07
IGHA1	-1.43326	1.54778e-07
HLA-DRB1	-0.817727	1.59822e-07
MT1F	-0.579652	2.66509e-07
MYO1B	-0.634317	3.56837e-07
MAP3K20	-0.393411	3.67762e-07
IRF1	-0.717079	3.70035e-07
HINT1	-0.339264	6.69361e-07
HMGN3	-0.581364	8.36727e-07
SLC25A5	-0.548053	9.17878e-07
ARHGEF17	-0.546857	1.35182e-06
JADE1	-0.562677	1.63086e-06
EGR1	-0.754022	1.78026e-06
TACSTD2	-0.937839	1.93921e-06
MRGPRF	-0.500839	2.41255e-06
MAFF	-0.744282	2.96066e-06
CNBP	-0.423428	3.25842e-06
PCOLCE2	-0.852413	3.95776e-06
TLE4	-0.694319	4.33692e-06
ARL5A	-0.423901	6.12088e-06
TTLL7	-0.421708	7.66949e-06
KRT19	-0.894523	1.19221e-05
RERG	-0.479365	1.22235e-05
ARPC1A	-0.713804	1.33754e-05
TNS1	-0.804981	1.3734e-05
LDLR	-0.434497	1.60596e-05
HIPK2	-0.374065	1.76563e-05
SRSF5	-0.55209	1.92949e-05
VPS13D	-0.386655	2.41173e-05
HBEGF	-0.598108	2.54691e-05
SFPQ	-0.607742	2.86561e-05
ACTN4	-0.779786	3.24846e-05
DDX3X	-0.585716	5.61526e-05
SOD1	-0.294317	5.78305e-05
IER3	-0.92753	5.91371e-05
F10	-0.466117	6.88734e-05
NPM1	-0.271674	7.14423e-05
AMD1	-0.630166	7.72917e-05
HNRNPDL	-0.441085	0.000101696
HSPA2	-0.424647	0.000114617
CDKN1B	-0.439943	0.000152716
ADM	-0.452089	0.000164169
MRPL33	-0.538885	0.000178623
AREG	-0.676799	0.000195185
CSRNP1	-0.686241	0.000225267
INPP5A	-0.357779	0.000274851
SLC25A3	-0.29073	0.000325861
CCNG2	-0.411624	0.000354014
CACNA1H	-0.317985	0.000369451
CITED2	-0.668283	0.000413335
PDGFRB	-0.319095	0.000457504
RNF152	-0.492409	0.000505428
HNRNPA2B1	-0.304579	0.000520643
PDE3A	-0.403826	0.000561255
SON	-0.404229	0.000619991
ZNF503	-0.588065	0.000776473
SFN	-0.839742	0.00123716
OPA3	-0.3826	0.00132455
DMD	-0.467463	0.00138214
RABGAP1	-0.392138	0.00223721
PGF	-0.473727	0.0023804
PPP2R5A	-0.30426	0.00241447
LGALSL	-0.336974	0.00381704
SLC12A2	-0.464746	0.0040176
RGS16	-0.737183	0.00616102
MKKS	-0.34247	0.00759046
SELENBP1	-0.453325	0.00822898
NOL3	-0.362491	0.00908598
TCEAL7	-0.267407	0.00985481
CACNA1C	-0.307145	0.0106098
IFITM1	-0.366044	0.0113493
KLF10	-0.559959	0.0174633
MARCKSL1	-0.275985	0.0179444
PRKG1	-0.404976	0.0202646
TIPARP	-0.625605	0.0205101
HLA-DPA1	-0.297607	0.0233689
SLC25A25	-0.329293	0.0332177
NXF1	-0.439059	0.0366676
HMGA1	-0.293646	0.0423864
MICAL1	-0.2756	0.0502163
TMEM47	-0.522879	0.052134
USP53	-0.388441	0.05371
ELF3	-0.438925	0.0572462
KCNJ8	-0.307405	0.0591777
GLUL	-0.590526	0.0624886
NR4A1	-0.347629	0.0911008
PRKAR2B	-0.379586	0.0969043
SYPL1	-0.52228	0.105497
INTS6	-0.541435	0.11086
PPP1R12C	-0.395869	0.128719
JAG1	-0.637103	0.143426
MT1E	-0.479452	0.168138
MAP7D3	-0.540914	0.215151
CD52	-0.532178	0.223678
TGFBR3	-0.296386	0.249203
ARHGAP6	-0.304158	0.25778
KLF9	-0.643228	0.262082
PLEKHA2	-0.282607	0.289353
ROCK1	-0.613237	0.30065
ARHGAP15	-0.346428	0.331104
STMN1	-0.616197	0.334389
CAMTA1	-0.517956	0.357319
YBX3	-0.511691	0.381013
PRR34-AS1	-0.368126	0.388892
FHL1	-0.932125	0.642471
CCL2	-0.281764	0.691612
SBSPON	-0.272969	0.741051
PLPP3	-0.622977	0.746746
TSPAN14	-0.289532	0.784878
MAPRE2	-0.509639	0.827647
MFGE8	-0.430442	1
WSB1	-0.45019	1
MSRB3	-0.619816	1
GLA	-0.74176	1
DNAJB1	-0.342945	1
RSL24D1	-0.487794	1
ARHGEF7	-0.467333	1
NR2F2	-0.394612	1
HES4	-0.577327	1
ARHGAP10	-0.438615	1
NEAT1	-0.45057	1
HSDL2	-0.299299	1
TXNIP	-0.381037	1
CDC42	-0.404482	1
CCDC102B	-0.379302	1
LRRFIP1	-0.540471	1
C11orf96	-0.608242	1
KRT17	-0.71164	1
CD74	-0.805653	1
STOM	-0.512671	1
DUSP1	-0.355532	1
TRA2B	-0.477214	1
CD46	-0.528629	1
CREM	-1.13817	1
SMIM12	-0.349779	1
ZEB2	-0.520265	1
VASP	-0.451901	1
ALDH3A2	-0.268387	1
BRD2	-0.55394	1
SSTR2	-0.421017	1
DGKH	-0.368595	1
GOLGB1	-0.253242	1
TSPYL2	-0.260589	1
SRRM2	-0.448859	1
EIF4A3	-0.634375	1
PDCL3	-0.404744	1
CDS2	-0.33781	1
CXCL1	0.381183	1
TPM1	-0.267382	1
WTAP	-0.271583	1
CRIM1	-0.5948	1
KANK2	-0.520035	1
SBDS	-0.502952	1
INSR	-0.384838	1
GPBP1	-0.277523	1
RBMX	-0.430791	1
ASXL1	-0.400798	1
KRT18	-0.552837	1
MKNK2	-0.430039	1
FAM122A	-0.276393	1
HSPB6	-0.414949	1
ABTB1	-0.325536	1
VEZF1	-0.371614	1
PTPRG	-0.349386	1
HNRNPK	-0.305676	1
HLA-DRA	-0.813541	1
GBP2	-0.278851	1
PPP1R10	-0.461356	1
PNP	-0.283237	1
HIST1H1C	-0.472943	1
MRPL32	-0.251659	1
C3orf58	-0.258292	1
LINC01088	-0.315094	1
EIF1AX	-0.449994	1
SMARCE1	-0.286795	1
LDHB	-0.323755	1
CXCL8	0.877622	1
VAMP8	-0.359287	1
DYNLL2	-0.348938	1
DUSP2	-0.44906	1
KCNMB1	-0.326003	1
FOSB	-0.264694	1
ITPR1	-0.290599	1
TUBB4B	-0.407525	1
FBXL3	-0.261007	1
POLR2J3	-0.301341	1
C12orf75	-0.713249	1
HSPB1	-0.368403	1
DNAJB9	-0.329913	1
ZC3H12A	-0.250297	1
EIF4E	-0.473203	1
ARID5B	-0.421136	1
TSPAN8	-0.293642	1
MTRNR2L12	-0.378702	1
PDE1A	-0.312013	1
HSPE1	-0.252336	1
ARID4B	-0.29542	1
PCBP2	-0.258461	1
CYC1	-0.251957	1
HIP1	-0.379133	1
RILPL2	-0.342968	1
CHD1	-0.49953	1
TLN1	-0.587442	1
CDKN2AIP	-0.260957	1
TSPYL1	-0.4554	1
ROCK2	-0.428029	1
BCL6	-0.397411	1
EIF4A1	-0.457905	1
PBX1	-0.406885	1
NOP56	-0.2521	1
NR2F2-AS1	-0.269553	1
SMTN	-0.47502	1
YWHAQ	-0.339773	1
RTF1	-0.407514	1
ARL4D	-0.287452	1
YWHAZ	-0.302402	1
CD151	-0.396883	1
PAWR	-0.390994	1
ZFAND6	-0.254848	1
CRISPLD2	-0.690635	1
HMGB2	-0.444832	1
TYROBP	-0.319669	1
SRGN	-0.754527	1
NFIL3	-0.483235	1
SYNE1	-0.362023	1
PCBP1	-0.299059	1
TSTD1	-0.427291	1
NFKBIZ	-0.275583	1
SNHG9	-0.547688	1
YME1L1	-0.26999	1
SERTAD1	-0.452746	1
CAT	-0.291516	1
FDFT1	-0.370101	1
RBM39	-0.260539	1
ESD	-0.349955	1
KITLG	-0.26345	1
TOB2	-0.444071	1
PTTG1	-0.314976	1
SMDT1	-0.399461	1
ITIH5	-0.395678	1
PLCG2	-0.724364	1
MGST2	-0.388401	1
VAPA	-0.35361	1
SNHG12	-0.354165	1
MPHOSPH8	-0.255513	1
FOXC1	-0.451662	1
ELP5	-0.307009	1
AR	-0.286358	1
RAP1A	-0.270335	1
MAT2A	-0.50125	1
PCM1	-0.290264	1
EPN2	-0.344743	1
PIK3C2A	-0.26174	1
SPOP	-0.26643	1
SRSF7	-0.374655	1
EIF4G2	-0.304105	1
MINOS1	-0.324329	1
RBM6	-0.251392	1
HMOX1	-0.281769	1
GRPEL1	-0.338149	1
KDM6B	-0.319312	1
CSNK1E	-0.315809	1
ARMCX1	-0.306653	1
G0S2	-0.83029	1
CMPK1	-0.255093	1
NR4A2	-0.337641	1
HNRNPA3	-0.29967	1
MAP3K13	-0.28451	1
ID4	-0.578451	1
SOD2	-0.262015	1
RBM8A	-0.275483	1
PPP2CA	-0.280214	1
PBXIP1	-0.326514	1
CYP20A1	-0.250503	1
SAP18	-0.276024	1
SF3B2	-0.275772	1
UBE2N	-0.267448	1
EIF2S3	-0.250666	1
HIF1A	-0.381683	1
C12orf65	-0.250825	1
THBS1	-0.385619	1
PTGDS	-0.645601	1
VASN	-0.419281	1
CDK11B	-0.295486	1
UGP2	-0.295449	1
MTUS1	-0.349723	1
ATRX	-0.291918	1
RGS1	-0.428762	1
BCLAF1	-0.266704	1
FUS	-0.297734	1
NUDT3	-0.281348	1
PCF11	-0.378973	1
LITAF	-0.361206	1
STAT3	-0.446445	1
ENAH	-0.355195	1
ERRFI1	-0.522408	1
PRKAR1A	-0.392014	1
YWHAH	-0.415007	1
LEPROT	-0.266958	1
NFIA	-0.382138	1
DPT	-0.412411	1
DAZAP2	-0.256317	1
TJP1	-0.37851	1
ACADVL	-0.258394	1
PRMT9	-0.312785	1
CDC5L	-0.258344	1
FBXO21	-0.271108	1
TRA2A	-0.453737	1
MACF1	-0.463878	1
ENTPD1	-0.296622	1
PICALM	-0.411899	1
NEXN	-0.461213	1
KMT2A	-0.302387	1
SOCS2	-0.348504	1
EIF5	-0.270322	1
SMARCD3	-0.351007	1
YTHDC1	-0.411662	1
PDLIM1	-0.338439	1
PSMA2	-0.383994	1
ZFP36L2	-0.253785	1
RBM25	-0.279862	1
CXCR4	-0.309057	1
ZC3H13	-0.306957	1
CREBRF	-0.409788	1
B3GNT2	-0.322361	1
ZFAND5	-0.425689	1
BCL3	-0.362117	1
CSNK1A1	-0.282604	1
KCNE4	-0.282252	1
TLE1	-0.342639	1
SPINT2	-0.334638	1
EIF1B	-0.405058	1
ARID5A	-0.397785	1
CHMP4B	-0.307945	1
GPRC5A	-0.352242	1
CAMK2N1	-0.450708	1
PTPRK	-0.270149	1
PHLDB2	-0.280221	1
GABARAPL1	-0.38186	1
MEF2D	-0.263122	1
LRRFIP2	-0.255934	1
SNHG15	-0.356958	1
GSTK1	-0.271747	1
HNRNPH3	-0.258582	1
DEK	-0.344013	1
XRN2	-0.269126	1
NR3C1	-0.290179	1
WTIP	-0.340961	1
MOB2	-0.27161	1
AIG1	-0.30503	1
SPEN	-0.286516	1
TRIB1	-0.384559	1
MAFB	-0.434775	1
NCOR1	-0.311168	1
PTEN	-0.33415	1
SUN2	-0.29403	1
TMEM51	-0.277303	1
FABP5	-0.349736	1
MAP1LC3B	-0.335291	1
STAG2	-0.262849	1
SET	-0.34555	1
SERTAD3	-0.271168	1
SRSF2	-0.32346	1
FOSL2	-0.447317	1
HLA-DPB1	-0.624364	1
INSIG1	-0.34993	1
MIR22HG	-0.436511	1
EGFLAM	-0.255432	1
DDX24	-0.286309	1
CSDE1	-0.286329	1
ENSA	-0.311206	1
AAED1	-0.269957	1
SWAP70	-0.265874	1
DDX21	-0.373115	1
PCSK7	-0.281894	1
ZC3HAV1	-0.350734	1
SLMAP	-0.305278	1
MKLN1	-0.256105	1
IRF2BP2	-0.356309	1
EPHX1	-0.28487	1
RBBP6	-0.411691	1
TAF7	-0.284282	1
HIST1H4C	-0.360913	1
CFD	-0.453223	1
SNHG7	-0.390023	1
NSRP1	-0.380742	1
MECP2	-0.280064	1
KRT8	-0.569869	1
PPIG	-0.311549	1
KPNA2	-0.312546	1
DHRS7	-0.29153	1
EIF4B	-0.296924	1
ARIH1	-0.381728	1
TMEM256	-0.288696	1
KLF2	-0.470001	1
RGS2	-0.533291	1
IRS2	-0.334	1
HNRNPL	-0.254318	1
EIF5B	-0.281543	1
RSBN1	-0.253689	1
ENDOD1	-0.270464	1
FLNA	-0.547307	1
CDC42EP4	-0.304314	1
PLS3	-0.413899	1
JAK1	-0.340887	1
SRRM1	-0.370571	1
KHDRBS1	-0.292629	1
RAB21	-0.281423	1
BBX	-0.292593	1
NOP58	-0.307637	1
ANP32E	-0.299054	1
MLLT6	-0.250616	1
PPA2	-0.275022	1
GATA2	-0.287673	1
NOLC1	-0.358388	1
PABPC4	-0.387976	1
FBXL5	-0.25098	1
AXL	-0.328864	1
IDI1	-0.401625	1
CCDC107	-0.381227	1
OSER1	-0.269893	1
ZBTB38	-0.416929	1
SYF2	-0.291938	1
ODC1	-0.330473	1
PMEPA1	-0.294413	1
PCYOX1	-0.364175	1
HLA-F	-0.315313	1
KMT2E-AS1	-0.261209	1
CBX6	-0.372173	1
RNF5	-0.277963	1
TOPORS	-0.25475	1
NOP16	-0.27307	1
CAPZA2	-0.378096	1
PDLIM5	-0.32603	1
HSPB11	-0.277724	1
CHPT1	-0.277791	1
2022-09-01	-0.281225	1
NR4A3	-0.359958	1
HNRNPM	-0.338646	1
UBE2S	-0.373337	1
CHURC1	-0.411442	1
DST	-0.488876	1
ARHGDIB	-0.489991	1
HNRNPAB	-0.32295	1
IL6	-0.838302	1
TSC22D3	-0.354134	1
WDR1	-0.328325	1
MFAP4	-0.632224	1
SNHG19	-0.455001	1
ASH1L	-0.327269	1
MEIS2	-0.318041	1
PHIP	-0.335697	1
CHD4	-0.346233	1
CPEB4	-0.297265	1
ASAH1	-0.363592	1
H2AFX	-0.372457	1
OGN	-0.515501	1
2022-09-04	-0.395201	1
HNRNPD	-0.308891	1
FAM228B	-0.250655	1
ARHGEF12	-0.308744	1
RSF1	-0.330115	1
VCL	-0.485477	1
C20orf27	-0.474794	1
YPEL5	-0.32941	1
SDC4	-0.332522	1
UBXN1	-0.256664	1
H1FX	-0.284091	1
TCEAL1	-0.287953	1
NFKBIA	-0.252236	1
SUN1	-0.268451	1
PPP2R5E	-0.296338	1
ADI1	-0.337434	1
ID2	-0.617051	1
CCNH	-0.312304	1
CHD2	-0.287227	1
DCXR	-0.381822	1
PCNP	-0.335984	1
LURAP1L	-0.253696	1
PRDX3	-0.292514	1
CCL4	-0.551468	1
FOXO3	-0.299526	1
COL18A1	-0.49175	1
KMT2C	-0.302525	1
DNTTIP2	-0.32904	1
ARF6	-0.356289	1
DDX6	-0.267262	1
CDKN1C	-0.304173	1
SORBS1	-0.255269	1
HNRNPU	-0.295917	1
VAMP2	-0.261032	1
PRPF38B	-0.296077	1
KLF4	-0.480042	1
TBL1X	-0.264593	1
SLCO3A1	-0.282769	1
THOC2	-0.306949	1
SPTSSA	-0.348255	1
PLP2	-0.368864	1
IQGAP1	-0.403841	1
RSRC2	-0.3562	1
CDC42BPA	-0.305394	1
ELL2	-0.404037	1
ANP32B	-0.279524	1
PA2G4	-0.287673	1
SNHG8	-0.276948	1
TERF1	-0.267269	1
CCL3	-0.27063	1
BAZ1B	-0.289096	1
FOXC2	-0.367475	1
LUC7L3	-0.35356	1
EIF3A	-0.361658	1
HSPB8	-0.357899	1
CTBP2	-0.273123	1
VSTM4	-0.289593	1
TAX1BP1	-0.329996	1
KMT2E	-0.344187	1
EFCAB14	-0.260067	1
2022-03-06	-0.362704	1
RBBP7	-0.312761	1
RDH11	-0.283233	1
OAT	-0.383962	1
TRIP10	-0.256315	1
