# Supplementary material for: Identification of cancer-associated fibroblasts subtypes in prostate cancer
Source: Front Immunol. 2023 Mar 24;14:1133160. doi: 10.3389/fimmu.2023.1133160 (PMC10080037; doi:10.3389/fimmu.2023.1133160)
Supplement: Supplementary file 4 [file Table_3.xlsx]

## Sheet: Sheet1
Supplemental table 3. Signature related gene sets used in analysis.
CAFs-C0	CAFs-C1
MYH11	APOD
MCAM	COL1A1
RGS5	TIMP1
HIGD1B	COL3A1
CPM	COL1A2
CRIP1	VCAN
GJA4	ISLR
PLN	FN1
NOTCH3	MGP
C11orf96	SULF1
MYLK	CTGF
CAV1	INHBA
MEF2C	LUM
LMOD1	COL6A3
ADIRF	BGN
ACTA2	RARRES2
MT1A	IGFBP5
SORBS2	MXRA8
PPP1R14A	SPARC
WFDC1	CTSK
RCAN2	SFRP4
ADAMTS1	AEBP1
SPARCL1	PCOLCE
TAGLN	COL5A2
MT1M	LGALS1
TPM2	NNMT
CSRP2	CYGB
DSTN	C1R
COL18A1	FSTL1
PTP4A3	FAP
TNS1
PPP1R12B
PDGFRB
PGF
MYL9
FLNA
CALD1
C1QTNF1
GADD45B
TPM1
